# Supplementary material for: A 12 kb multi-allelic copy number variation encompassing a GC gene enhancer is associated with mastitis resistance in dairy cattle
Source: PLoS Genet. 2021 Jul 21;17(7):e1009331. doi: 10.1371/journal.pgen.1009331 (PMC8328317; doi:10.1371/journal.pgen.1009331)
Supplement: S1 Table — (XLSX) [file pgen.1009331.s006.xlsx]

## Sheet: S1 Table
CHR	POS (ARS-UCD1.2)	POS (UMD3.1)	REF	ALT	INFO	Known allele effects
chr6	86860291	88592295	T	A	GWAS lead SNP for milk yield1			Reference	Author	Study
chr6	86940863	88672979	G	A				1	Jiang et al., (2019)	A Large-Scale Genome-Wide Association Study in U.S. Holstein Cattle
chr6	86944964	88677080	C	T				2	Freebern et al., (2020)	GWAS and fine-mapping of livability and six disease traits in Holstein cattle
chr6	86945750	88677866	C	G	BovineHD			3	Sahana et al., (2014)	Genome-wide association study using high-density single nucleotide polymorphism arrays and whole-genome sequences for clinical mastitis traits in dairy cattle
chr6	86949653	88681769	C	T	GC CNV (start)			4	Olsen et al., (2016)	Fine mapping of a QTL on bovine chromosome 6 using imputed full sequence data suggests a key role for the group-specific component (GC) gene in clinical mastitis and milk production
chr6	86951401	88683517	C	T	GC CNV tagging SNP 1	The C allele was associated with high mastitis resistance and low milk yield than the T allele		5	Cai et al., (2018)	Prioritizing candidate genes post-GWAS using multiple sources of data for mastitis resistance in dairy cattle
chr6	86954020	88686136	C	G	BovineHD SNP
chr6	86954479	88686595	T	C	GC CNV tagging SNP 2	The T allele was associated with high mastitis resistance and low milk yield than the C allele
chr6	86954484	88686600	C	T	GC CNV tagging SNP 3	The C allele was associated with high mastitis resistance and low milk yield than the T allele
chr6	86954490	88686606	C	T	GC CNV tagging SNP 4	The C allele was associated with high mastitis resistance and low milk yield than the T allele
chr6	86955729	88687845	T	A	Bayesian Fine-mapping region for mastitis (start)2
chr6	86956804	88688920	T	G	GC CNV tagging SNP 5	The T allele was associated with high mastitis resistance and low milk yield than the G allele
chr6	86957326	88689443	C	G	BovineHD SNP
chr6	86960441	88692558	A	T	BovineHD SNP
chr6	86961428	88693545	A	T	GC CNV (end)
chr6	86964714	88696832	A	T	BovineHD SNP
chr6	86965175	88697293	G	T
chr6	86968876	88700994	T	A	GC 3'UTR variant
chr6	86979325	88711437	T	A
chr6	86983496	88715608	C	G
chr6	86986115	88718227	T	G
chr6	86989333	88721445	A	C
chr6	86991630	88723742	C	T	GWAS lead SNP for clinical mastitis3
chr6	86995369	88727480	A	G
chr6	86996010	88728121	G	A	GWAS lead SNP for clinical mastitis4	The A allele was associated with low mastitis resistance and higher milk yield than the G allele
chr6	86997761	88729872	T	C	GWAS lead SNP for clinical mastitis5
chr6	87000420	88732529	A	C
chr6	87007174	88739292	A	T	Bayesian Fine-mapping region for mastitis (end)2
chr6	87009744	88741762	A	G	GWAS lead SNP for clinical mastitis and milk yield4	The G allele was associated with low mastitis resistance and higher milk yield than the A allele
chr6	87017917	88749940	C	T
chr6	87017931	88749954	C	T
chr6	87020005	88752028	A	G
chr6	87021098	88753120	G	A
chr6	87023162	88754670	A	T
chr6	87025667	88757174	C	T
chr6	87028643	88760150	T	G
chr6	87030889	88762396	G	A
chr6	87032043	88763550	G	A
chr6	87033142	88764649	C	T
chr6	87038865	88770377	A	G
chr6	87042033	88773543	A	G
