# Supplementary material for: A 12 kb multi-allelic copy number variation encompassing a GC gene enhancer is associated with mastitis resistance in dairy cattle
Source: PLoS Genet. 2021 Jul 21;17(7):e1009331. doi: 10.1371/journal.pgen.1009331 (PMC8328317; doi:10.1371/journal.pgen.1009331)
Supplement: S2 Table — (XLSX) [file pgen.1009331.s007.xlsx]

## Sheet: S2 Table
Chr	SNP	bp	A1	A2	Freq1	b2	se	p		1 allele frequency of A1 allele
6	rs137630221	33839	T	G	0.221994	0.0704154	0.125154	0.573687		2 estimated effect size of A1 allele
6	rs133322176	36766	A	G	0.222236	0.0820905	0.125304	0.512385
6	rs137252202	37458	A	G	0.179141	-0.0463479	0.131704	0.724905
6	rs135995768	42964	T	C	0.217648	0.0912791	0.123659	0.460421
6	rs109325827	108414	C	T	0.179623	-0.0313977	0.131156	0.810802
6	rs135901386	112300	T	C	0.0877595	0.136507	0.160676	0.395559
6	rs109533076	118791	A	C	0.179141	-0.0463479	0.131704	0.724905
6	rs135384450	123006	T	C	0.125423	0.0236519	0.147341	0.872468
6	rs136658289	128778	C	T	0.125423	0.0236519	0.147341	0.872468
6	rs133837576	132732	T	G	0.0828102	-0.20786	0.178612	0.244526
6	rs109065878	135687	T	G	0.179382	-0.0446187	0.131384	0.734153
6	rs109976525	137776	C	T	0.179141	-0.0463479	0.131704	0.724905
6	rs110818304	140387	A	C	0.179382	-0.0446187	0.131384	0.734153
6	rs109495870	145838	T	C	0.210526	0.0607261	0.127037	0.632638
6	rs108985758	160736	A	G	0.305649	-0.0284538	0.11003	0.795943
6	rs109736360	161853	T	C	0.306253	-0.0256094	0.1104	0.816562
6	rs110864693	166153	C	A	0.179141	-0.0300101	0.131503	0.819485
6	rs42637446	168081	C	A	0.286818	-0.00653763	0.110879	0.952983
6	rs42637108	189098	T	C	0.203766	0.112863	0.128518	0.379842
6	rs42637046	198009	G	A	0.442902	-0.0180985	0.101577	0.858586
6	rs42637057	202769	C	T	0.287542	-0.0218799	0.110992	0.843726
6	rs42637060	203662	A	G	0.240464	-0.109221	0.113428	0.335594
6	rs42637063	204532	A	G	0.287542	-0.0218799	0.110992	0.843726
6	rs42637071	206859	T	G	0.288991	-0.12748	0.107942	0.237603
6	rs42637073	208908	G	A	0.290198	-0.129372	0.107644	0.229421
6	rs136002635	210043	C	T	0.23817	-0.0962588	0.112515	0.392264
6	rs42637080	211079	T	C	0.442902	-0.0180985	0.101577	0.858586
6	rs42637083	212268	A	G	0.490464	0.0320068	0.10034	0.749739
6	rs42637090	216933	G	A	0.316152	0.08022	0.111553	0.472065
6	rs42637099	222615	C	T	0.362265	0.111686	0.106208	0.292995
6	rs42636419	228703	T	C	0.160913	-0.0166721	0.13932	0.904747
6	rs42636424	230165	A	C	0.315186	0.0925787	0.111624	0.406889
6	rs42637031	235956	A	C	0.160913	-0.0166721	0.13932	0.904747
6	rs109219232	237300	C	T	0.082931	-0.205744	0.172751	0.233658
6	rs137192580	250648	G	A	0.160913	-0.0166721	0.13932	0.904747
6	rs43133114	251695	C	T	0.160913	-0.0166721	0.13932	0.904747
6	rs43750805	260882	G	T	0.44592	0.0465439	0.100977	0.644846
6	rs42688709	281778	A	G	0.161033	-0.0222646	0.139156	0.872883
6	rs42688710	283007	T	C	0.362265	0.111686	0.106208	0.292995
6	rs42688675	295961	C	T	0.316152	0.08022	0.111553	0.472065
6	rs135422262	311212	T	C	0.116369	-0.0920276	0.147758	0.533398
6	rs109360190	327345	C	T	0.11649	-0.0890617	0.147501	0.545973
6	rs42688656	328013	A	G	0.160913	-0.0166721	0.13932	0.904747
6	rs135707130	332181	C	T	0.116007	-0.114863	0.148162	0.43819
6	rs136387066	337360	A	G	0.116369	-0.0920276	0.147758	0.533398
6	rs42688652	341438	C	T	0.160913	-0.0166721	0.13932	0.904747
6	rs42688649	359471	C	T	0.369266	0.0885887	0.106342	0.404814
6	rs42688643	363111	C	A	0.36818	0.0738924	0.106056	0.485972
6	rs42977487	375699	A	G	0.160913	-0.0166721	0.13932	0.904747
6	rs42977486	379850	C	A	0.41393	0.0743367	0.104211	0.475644
6	rs41629183	400821	T	C	0.160913	-0.0166721	0.13932	0.904747
6	rs42977504	405542	G	A	0.271246	0.0732847	0.115229	0.524782
6	rs110436739	414484	T	C	0.160792	-0.0147087	0.139257	0.915882
6	rs42579707	419328	G	A	0.160913	-0.0166721	0.13932	0.904747
6	rs42579712	421250	G	A	0.204732	0.0959474	0.128073	0.453758
6	rs42579723	423033	A	C	0.204611	0.097487	0.128001	0.446293
6	rs109459228	424627	G	A	0.477426	-0.0168131	0.101547	0.868495
6	rs43007076	426582	T	C	0.476823	-0.0171061	0.101338	0.865952
6	rs382146986	431257	GCATTGTGTTACTGAGTC	G	0.476099	-0.0326765	0.101259	0.74692
6	rs43152213	440021	A	G	0.489136	-0.0711056	0.0992603	0.473772
6	rs109632275	449903	G	A	0.488532	0.0639801	0.0971227	0.510053
6	rs133798475	451809	C	T	0.477306	-0.0177221	0.101554	0.861465
6	rs110708101	453148	A	C	0.355505	-0.124233	0.105557	0.239222
6	rs109987937	455000	C	T	0.477909	-0.134215	0.102895	0.1921
6	rs110985983	455941	G	A	0.316514	0.0423991	0.104427	0.68473
6	rs43007117	456602	T	C	0.496861	-0.0438887	0.0973042	0.651956
6	rs42579653	462518	G	A	0.204853	0.0972463	0.127979	0.447336
6	rs42579665	464460	T	G	0.200628	0.110256	0.126258	0.382522
6	rs41596544	469898	T	C	0.207267	0.117549	0.124475	0.344988
6	rs137537919	486912	C	T	0.0449058	0.125533	0.20536	0.541014
6	rs133073450	492658	C	T	0.0449058	0.125533	0.20536	0.541014
6	rs42579639	495693	G	A	0.0828102	-0.215496	0.172328	0.211118
6	rs133297678	511170	T	C	0.0459923	0.121099	0.201353	0.547556
6	rs136562363	515006	C	T	0.393288	-0.0102049	0.101378	0.919818
6	rs109270856	524856	T	C	0.367817	-0.0247499	0.104065	0.812012
6	rs42921119	531889	C	T	0.161275	-0.00902242	0.139009	0.94825
6	rs42921912	536576	C	T	0.206422	0.0445465	0.122719	0.716609
6	rs42921906	538042	G	A	0.161275	-0.00902242	0.139009	0.94825
6	rs42921902	538886	A	G	0.161275	-0.00902242	0.139009	0.94825
6	rs42921887	543116	C	T	0.0906567	0.0150202	0.151099	0.920816
6	rs133894042	543973	A	G	0.207388	-0.0494385	0.124323	0.690879
6	rs42921874	547852	A	C	0.161516	-0.007299	0.138635	0.958012
6	rs42921873	548562	G	A	0.160792	0.000164791	0.139034	0.999054
6	rs42921869	549658	T	C	0.161275	-0.00902242	0.139009	0.94825
6	rs42921856	551383	C	T	0.278851	-0.0275489	0.114726	0.810231
6	rs42921837	553489	G	T	0.323394	0.0151786	0.1082	0.888437
6	rs42922669	560884	A	G	0.324239	0.0166323	0.108267	0.877907
6	rs42922661	562452	A	G	0.323998	0.0156527	0.108413	0.8852
6	rs42922639	566059	T	C	0.319773	0.026218	0.106517	0.805575
6	rs42922635	566676	G	A	0.259416	0.0399922	0.106509	0.707301
6	rs42922634	566677	C	A	0.242636	0.0318322	0.109132	0.770527
6	rs134909819	575903	A	G	0.330155	0.143092	0.102552	0.162924
6	rs136342840	581174	G	A	0.355384	-0.129024	0.105634	0.221922
6	rs43007051	586339	T	G	0.313858	-0.0418538	0.116556	0.71953
6	rs110511067	589211	C	T	0.355384	-0.129024	0.105634	0.221922
6	rs42578634	604045	A	G	0.410671	-0.0599972	0.106386	0.572784
6	rs109475654	605291	G	A	0.410671	-0.0599972	0.106386	0.572784
6	rs42577296	613508	T	C	0.410671	-0.0599972	0.106386	0.572784
6	rs110710192	615089	C	T	0.355384	-0.129024	0.105634	0.221922
6	rs110020134	617113	G	A	0.355384	-0.129024	0.105634	0.221922
6	rs42578707	621021	A	C	0.313858	-0.0418538	0.116556	0.71953
6	rs42578704	624153	T	G	0.410671	-0.0599972	0.106386	0.572784
6	rs134616462	625405	G	A	0.355384	-0.129024	0.105634	0.221922
6	rs109687212	625988	C	A	0.357315	-0.136396	0.104951	0.193731
6	rs109979368	639000	A	G	0.313858	-0.0418538	0.116556	0.71953
6	rs41663389	643965	T	A	0.355384	-0.129024	0.105634	0.221922
6	rs110238394	648432	C	A	0.355867	-0.12546	0.105165	0.232873
6	rs42516524	658282	A	G	0.313858	-0.0418538	0.116556	0.71953
6	rs42516517	661728	G	A	0.171415	0.178885	0.126788	0.158275
6	rs109200967	663198	G	A	0.447248	-0.139624	0.105991	0.187729
6	rs42516514	664122	A	G	0.313858	-0.0418538	0.116556	0.71953
6	rs136557044	664803	G	T	0.355384	-0.129024	0.105634	0.221922
6	rs109869450	670434	A	C	0.355384	-0.129024	0.105634	0.221922
6	rs137628174	673239	T	C	0.355384	-0.129024	0.105634	0.221922
6	rs110493927	679751	G	A	0.355384	-0.129024	0.105634	0.221922
6	rs111028863	685942	T	G	0.405843	-0.04724	0.106589	0.657622
6	rs109145185	688267	G	A	0.355384	-0.128468	0.105585	0.22371
6	rs110798856	689420	G	A	0.355625	-0.127303	0.105505	0.227584
6	rs110295758	710525	T	C	0.319169	-0.0414701	0.114458	0.717114
6	rs42515528	717968	T	C	0.3852	-0.134715	0.104744	0.198396
6	rs136748083	722909	A	G	0.3852	-0.134715	0.104744	0.198396
6	rs110272641	724969	G	A	0.326895	0.0644856	0.105387	0.540608
6	rs42516447	728585	C	A	0.438436	0.024864	0.0941894	0.791796
6	rs135713523	729667	A	C	0.438436	0.024864	0.0941894	0.791796
6	rs41595726	730937	T	C	0.436021	0.0269662	0.0936376	0.773359
6	rs42516462	732198	C	T	0.451956	-0.0845931	0.100373	0.399346
6	rs42516471	735873	C	T	0.280058	-0.00298138	0.103561	0.977033
6	rs109844479	737795	A	G	0.26859	0.105714	0.11017	0.337277
6	rs110217101	748059	T	G	0.177088	0.146844	0.120984	0.224846
6	rs110415128	765698	C	T	0.177209	0.140139	0.120819	0.246087
6	rs132981610	769083	G	A	0.177088	0.146844	0.120984	0.224846
6	rs41668402	782857	C	T	0.177813	0.148132	0.120992	0.220836
6	rs110124380	786861	T	G	0.327016	0.0588437	0.105315	0.57634
6	rs42764515	806323	G	A	0.429744	-0.0951097	0.103194	0.356706
6	rs42764505	810089	A	C	0.42069	0.144002	0.103057	0.162322
6	rs42764500	811567	A	C	0.42069	0.144002	0.103057	0.162322
6	rs110745906	820049	C	T	0.42069	0.144002	0.103057	0.162322
6	rs137254048	820959	A	G	0.421535	0.142178	0.102694	0.166209
6	rs42764465	824444	C	A	0.42069	0.144002	0.103057	0.162322
6	rs42764440	827615	G	A	0.42069	0.144002	0.103057	0.162322
6	rs135222953	835774	G	T	0.42069	0.144002	0.103057	0.162322
6	rs42763392	836904	C	A	0.42069	0.144002	0.103057	0.162322
6	rs42763378	840011	T	C	0.420811	0.150817	0.102976	0.143036
6	rs109335831	840883	G	A	0.42069	0.144002	0.103057	0.162322
6	rs42763360	842324	C	T	0.420208	0.151516	0.103094	0.141649
6	rs42763335	845946	A	C	0.420208	0.151516	0.103094	0.141649
6	rs42762179	852950	C	A	0.392081	0.0456661	0.0991823	0.645211
6	rs42762174	854628	G	A	0.285611	0.102354	0.11046	0.354124
6	rs132657187	855397	C	T	0.39196	0.0470416	0.0992451	0.635504
6	rs42761330	866655	G	A	0.39196	0.0470416	0.0992451	0.635504
6	rs42761302	869233	G	A	0.285128	0.098179	0.110608	0.374742
6	rs137065200	871251	A	C	0.285128	0.098179	0.110608	0.374742
6	rs42761286	873500	T	C	0.473684	-0.108846	0.101826	0.285098
6	rs41573997	874205	A	G	0.473322	-0.106322	0.101689	0.295763
6	rs42761243	878249	T	C	0.473684	-0.108846	0.101826	0.285098
6	rs110157578	882707	C	T	0.283197	0.0714656	0.107779	0.507282
6	rs42515486	884528	T	G	0.473684	-0.108846	0.101826	0.285098
6	rs382054653	884529	T	C	0.148238	0.00317829	0.133188	0.980962
6	rs110367457	887028	T	G	0.283197	0.0714656	0.107779	0.507282
6	rs41621072	905736	T	C	0.0826895	0.0696124	0.155195	0.653758
6	rs42904848	906865	T	C	0.128682	0.07928	0.146227	0.5877
6	rs109235297	907627	G	T	0.17733	0.0644914	0.122402	0.598277
6	rs110991438	908374	A	G	0.17733	0.0644914	0.122402	0.598277
6	rs109439611	922236	G	A	0.375302	0.0676069	0.103137	0.512142
6	rs134762017	923472	T	G	0.280903	0.0699854	0.107764	0.516058
6	rs42904871	925315	A	G	0.247586	0.135614	0.125666	0.280514
6	rs42904900	943518	G	A	0.0607195	-0.272224	0.196466	0.165867
6	rs110038935	944704	C	T	0.0607195	-0.272224	0.196466	0.165867
6	rs42904834	945460	C	A	0.0607195	-0.272224	0.196466	0.165867
6	rs42904835	945461	C	A	0.430106	-0.0392623	0.0999645	0.694495
6	rs42904528	946800	T	G	0.436746	-0.0372064	0.100137	0.710224
6	rs109880099	955620	C	T	0.0607195	-0.272224	0.196466	0.165867
6	rs109979181	961956	G	T	0.433366	-0.0330734	0.100069	0.741018
6	rs42876271	966987	G	A	0.0607195	-0.272224	0.196466	0.165867
6	rs42876295	971000	A	G	0.260744	-0.0304072	0.113626	0.789
6	rs41617665	972590	A	T	0.260623	-0.0281813	0.113619	0.804109
6	rs42876317	974598	A	G	0.436746	-0.0285048	0.100167	0.775971
6	rs42877454	980713	G	A	0.339329	-0.00788006	0.107479	0.941554
6	rs134712467	986563	A	G	0.199421	0.0711822	0.127752	0.577397
6	rs42877512	994694	G	T	0.232859	-0.0786556	0.115676	0.496526
6	rs42877492	1000865	G	A	0.0873974	0.0259576	0.168869	0.877835
6	rs42877489	1001468	T	G	0.0358522	-0.0590532	0.239523	0.805261
6	rs133330646	1002418	A	C	0.0358522	-0.0590532	0.239523	0.805261
6	rs110772038	1004585	T	C	0.117214	-0.0424341	0.147878	0.774149
6	rs42877467	1005996	A	G	0.116731	-0.0640095	0.148368	0.66616
6	rs42877464	1007083	A	G	0.117214	-0.0424341	0.147878	0.774149
6	rs42502472	1014246	T	C	0.117335	-0.0474158	0.147834	0.748409
6	rs135265186	1019409	G	A	0.0597537	0.0394688	0.189119	0.834684
6	rs109596506	1020836	C	T	0.0645823	-0.0330979	0.180803	0.85475
6	rs111011337	1021752	G	A	0.0645823	-0.0330979	0.180803	0.85475
6	rs135536460	1024664	T	C	0.0645823	-0.0330979	0.180803	0.85475
6	rs134647578	1028718	G	A	0.266659	0.026591	0.11664	0.819666
6	rs109903706	1030062	A	G	0.0645823	-0.0330979	0.180803	0.85475
6	rs42502452	1035546	G	A	0.149203	0.000323106	0.133935	0.998075
6	rs135852884	1043128	C	T	0.0549252	-0.00866662	0.183333	0.962296
6	rs43192482	1049174	C	T	0.33281	0.041818	0.108657	0.700338
6	rs43445682	1050352	T	C	0.342226	0.0431084	0.107705	0.688976
6	rs110952527	1052459	T	C	0.137615	-0.190692	0.140519	0.174763
6	rs135369772	1054786	A	G	0.257001	0.152861	0.110327	0.165893
6	rs43445206	1055677	A	G	0.267624	-0.0492905	0.113383	0.663761
6	rs43445229	1060599	C	T	0.266176	-0.0651631	0.114063	0.567803
6	rs137764413	1061942	T	C	0.232255	-0.0704819	0.118615	0.552372
6	rs43445705	1062724	C	T	0.266296	-0.0678849	0.114081	0.551804
6	rs110343833	1063510	C	A	0.232255	-0.0704819	0.118615	0.552372
6	rs41610886	1065522	G	A	0.266296	-0.0678849	0.114081	0.551804
6	rs134122380	1068425	A	G	0.232014	-0.0722559	0.118647	0.542527
6	rs135647271	1069734	A	G	0.265934	-0.0787	0.114089	0.490313
6	rs110955956	1072995	G	A	0.266296	-0.0678849	0.114081	0.551804
6	rs134328716	1074664	C	T	0.235152	-0.108831	0.117122	0.352777
6	rs135273891	1078191	A	C	0.235152	-0.108831	0.117122	0.352777
6	rs42706796	1079022	G	A	0.235152	-0.108831	0.117122	0.352777
6	rs42706804	1086793	C	A	0.306977	-0.213993	0.103641	0.0389465
6	rs41575036	1091047	T	A	0.147151	-0.265281	0.135347	0.0499949
6	rs42706778	1093395	T	C	0.133269	-0.226578	0.137576	0.0995731
6	rs109284407	1100413	A	C	0.349348	0.0117381	0.110025	0.915039
6	rs42706195	1112350	T	C	0.175881	-0.126113	0.12256	0.303485
6	rs110235619	1118940	G	T	0.370835	-0.0238159	0.108497	0.826255
6	rs135788136	1119977	G	T	0.365162	-0.0413211	0.109273	0.705322
6	rs42706141	1121000	A	G	0.33112	-0.0376593	0.11279	0.738464
6	rs42706134	1123697	T	C	0.41719	0.0905335	0.100742	0.368829
6	rs109759845	1125213	A	G	0.115765	-0.249087	0.152012	0.101296
6	rs42705267	1130283	C	T	0.365162	-0.0413211	0.109273	0.705322
6	rs135310776	1134426	T	C	0.364075	-0.0480208	0.109358	0.660577
6	rs42705301	1136394	G	A	0.365162	-0.0413211	0.109273	0.705322
6	rs42705310	1137158	C	A	0.365162	-0.0413211	0.109273	0.705322
6	rs42703907	1140957	T	C	0.370956	-0.0285918	0.108381	0.791928
6	rs110515106	1141683	T	G	0.41731	0.0974612	0.100576	0.332529
6	rs42703922	1142876	C	T	0.370956	-0.0285918	0.108381	0.791928
6	rs42704460	1147399	T	C	0.337035	-0.0271476	0.111813	0.808165
6	rs42704461	1147400	G	A	0.337035	-0.0271476	0.111813	0.808165
6	rs41611475	1149647	G	T	0.337035	-0.0234618	0.111757	0.833718
6	rs42704485	1150488	G	A	0.337035	-0.0271476	0.111813	0.808165
6	rs42704491	1151200	T	C	0.337397	-0.0155013	0.111775	0.889701
6	rs109651253	1152899	T	C	0.337035	-0.0271476	0.111813	0.808165
6	rs42704511	1153652	T	G	0.337035	-0.0271476	0.111813	0.808165
6	rs110574362	1155543	G	T	0.336915	-0.0281292	0.111813	0.80137
6	rs42705243	1157029	C	T	0.337156	-0.0270561	0.111847	0.808856
6	rs110019070	1164297	C	T	0.337156	-0.0270561	0.111847	0.808856
6	rs42703841	1164935	T	G	0.337035	-0.0240602	0.111796	0.829599
6	rs42703873	1169171	G	A	0.337156	-0.0270561	0.111847	0.808856
6	rs42582211	1176957	T	C	0.285732	0.0423386	0.110586	0.701827
6	rs42582215	1177972	A	G	0.325688	0.0468361	0.104135	0.652882
6	rs42583056	1183792	A	G	0.337035	-0.0219696	0.111985	0.844466
6	rs134619171	1184671	G	T	0.337035	-0.0219696	0.111985	0.844466
6	rs42583065	1185355	G	A	0.337035	-0.0219696	0.111985	0.844466
6	rs133911054	1186612	C	T	0.337035	-0.0219696	0.111985	0.844466
6	rs110004477	1193082	C	T	0.337035	-0.0219696	0.111985	0.844466
6	rs42583104	1195799	T	C	0.370835	-0.011105	0.108519	0.918493
6	rs42583106	1196443	A	G	0.337035	-0.0219696	0.111985	0.844466
6	rs133063494	1200729	T	G	0.338122	-0.0149611	0.111796	0.893541
6	rs42583427	1202202	T	G	0.338122	-0.0149611	0.111796	0.893541
6	rs42583415	1205310	C	T	0.370835	-0.011105	0.108519	0.918493
6	rs42583366	1208720	A	G	0.338122	-0.0149611	0.111796	0.893541
6	rs42583331	1213176	T	C	0.338122	-0.0149611	0.111796	0.893541
6	rs42583126	1213997	T	G	0.338122	-0.0149611	0.111796	0.893541
6	rs109578952	1215152	A	G	0.337035	-0.0219696	0.111985	0.844466
6	rs42584235	1223976	G	A	0.370715	-0.00243704	0.108547	0.982088
6	rs42584233	1225208	C	A	0.245051	-0.103798	0.111378	0.351368
6	rs42582116	1237410	G	A	0.394978	-0.0374508	0.105535	0.722689
6	rs42582123	1243339	T	C	0.29563	0.0467938	0.115209	0.684621
6	rs135676520	1246434	G	A	0.330396	0.0554932	0.111771	0.619547
6	rs42582140	1255340	C	T	0.330396	0.0554932	0.111771	0.619547
6	rs109415387	1256407	T	C	0.330396	0.0554932	0.111771	0.619547
6	rs109286748	1258166	A	G	0.330396	0.0554932	0.111771	0.619547
6	rs136030143	1260522	C	T	0.330396	0.0554932	0.111771	0.619547
6	rs42582176	1263309	A	C	0.330396	0.0554932	0.111771	0.619547
6	rs42582163	1265385	C	T	0.489256	-0.0230605	0.102375	0.821781
6	rs42582152	1268818	A	G	0.477909	0.0124381	0.100184	0.901194
6	rs43105142	1273254	A	G	0.310116	-0.0902646	0.103528	0.383271
6	rs137480614	1274561	C	T	0.489256	-0.0230605	0.102375	0.821781
6	rs43105133	1275203	A	G	0.489256	-0.0230605	0.102375	0.821781
6	rs109896461	1276147	G	A	0.489377	-0.0255233	0.102318	0.803012
6	rs110431717	1277574	G	A	0.144013	0.222455	0.151546	0.142131
6	rs43104222	1278283	A	G	0.489377	-0.0213626	0.102388	0.834726
6	rs43104212	1284118	A	G	0.489256	-0.0230605	0.102375	0.821781
6	rs43104219	1284952	G	A	0.489377	-0.0213626	0.102388	0.834726
6	rs136574454	1288922	C	T	0.43916	-0.0103788	0.101034	0.91818
6	rs42606623	1292179	T	C	0.344882	-0.0268902	0.107215	0.801963
6	rs137644324	1294965	G	A	0.496016	0.0850508	0.102327	0.405881
6	rs133331149	1298793	T	C	0.496016	0.0850508	0.102327	0.405881
6	rs42606595	1303767	A	G	0.385563	0.0806473	0.100578	0.422646
6	rs42606591	1305535	C	T	0.496016	0.0850508	0.102327	0.405881
6	rs42584307	1332167	A	G	0.461492	0.0652718	0.100077	0.514264
6	rs136750198	1360601	C	T	0.158257	-0.125762	0.140461	0.370597
6	rs109849216	1365312	A	G	0.405963	-0.0265673	0.100465	0.791438
6	rs137819809	1373081	C	T	0.248431	0.0589682	0.116448	0.612583
6	rs135711537	1381402	C	T	0.248431	0.0589682	0.116448	0.612583
6	rs137466412	1395244	A	G	0.0538387	-0.0432944	0.204338	0.832204
6	rs42606569	1403108	G	T	0.0538387	-0.0432944	0.204338	0.832204
6	rs137068346	1405878	T	C	0.248431	0.0589682	0.116448	0.612583
6	rs42606565	1410610	T	C	0.338725	0.0120475	0.105371	0.908973
6	rs132951246	1412374	C	T	0.338725	0.0120475	0.105371	0.908973
6	rs42606554	1414504	C	A	0.338725	0.0120475	0.105371	0.908973
6	rs132707513	1426004	C	T	0.43071	0.131491	0.103995	0.20609
6	rs42605915	1431432	C	T	0.43071	0.131491	0.103995	0.20609
6	rs42605883	1442911	C	T	0.415258	-0.0183943	0.103093	0.85839
6	rs42605893	1445418	A	C	0.421656	0.0893117	0.105383	0.39672
6	rs137243310	1445993	A	G	0.267504	-0.206914	0.112028	0.0647489
6	rs42605900	1448573	G	A	0.467407	0.166638	0.0996649	0.0945274
6	rs42605906	1451545	G	T	0.331482	-0.0303091	0.106325	0.775597
6	rs110702737	1455497	T	C	0.494689	-0.0908329	0.0998941	0.363196
6	rs42605910	1456262	A	G	0.494689	-0.0908329	0.0998941	0.363196
6	rs134879712	1457329	A	G	0.494689	-0.0908329	0.0998941	0.363196
6	rs137817380	1461128	T	C	0.428899	-0.108658	0.100796	0.281034
6	rs42605847	1463113	G	A	0.397151	-0.0957714	0.101312	0.344499
6	rs135245338	1469195	A	G	0.375302	-0.111189	0.102908	0.279935
6	rs42605859	1471923	C	T	0.261709	-0.122584	0.110134	0.265687
6	rs42605867	1478229	A	G	0.361661	-0.161319	0.0985136	0.10152
6	rs42605876	1484893	T	G	0.372646	-0.14372	0.0975342	0.140606
6	rs134258500	1486477	T	C	0.064703	-0.0250794	0.17912	0.888648
6	rs110681599	1487449	A	G	0.064703	-0.0250794	0.17912	0.888648
6	rs133263637	1488378	C	A	0.44423	-0.187108	0.0954717	0.0500154
6	rs109267128	1490611	A	G	0.207267	-0.150734	0.112766	0.181324
6	rs43155153	1492475	T	C	0.207267	-0.150734	0.112766	0.181324
6	rs43155186	1494078	T	C	0.492999	-0.211472	0.0975655	0.0301978
6	rs110857870	1495002	G	T	0.39703	-0.20141	0.0967403	0.037346
6	rs43155205	1499002	A	G	0.308184	-0.11888	0.105887	0.261561
6	rs137006201	1500851	C	T	0.308064	-0.121993	0.105946	0.24954
6	rs110074938	1512576	G	A	0.104297	-0.177918	0.144896	0.219484
6	rs42960575	1514680	T	C	0.105746	-0.168407	0.143577	0.240823
6	rs41630911	1520054	C	A	0.114196	0.030751	0.147042	0.834346
6	rs134947778	1520757	G	A	0.336673	-0.110165	0.099843	0.269861
6	rs42960598	1523245	C	T	0.0333172	-0.137253	0.252625	0.586919
6	rs42960602	1524791	G	A	0.0749638	-0.0321385	0.169548	0.849658
6	rs42960606	1526684	A	C	0.0749638	-0.0321385	0.169548	0.849658
6	rs132722510	1530938	T	C	0.407653	-0.150595	0.0949526	0.112739
6	rs42960618	1540046	T	C	0.410188	-0.0436045	0.102912	0.671779
6	rs42961433	1548357	A	G	0.0838967	-0.190184	0.179723	0.28996
6	rs132869184	1557145	T	G	0.0852245	-0.182875	0.177969	0.304153
6	rs136060933	1565586	T	C	0.49493	-0.0937205	0.097954	0.338678
6	rs42899713	1572842	T	C	0.410309	-0.0386414	0.102978	0.707483
6	rs136848738	1574036	G	T	0.0809995	-0.0965689	0.179339	0.590252
6	rs134252658	1575314	C	T	0.495534	-0.090647	0.0981077	0.35551
6	rs109396095	1575932	T	C	0.464993	0.131813	0.0978758	0.178063
6	rs109564023	1576707	G	A	0.47634	0.0966313	0.0974714	0.321499
6	rs42899718	1577902	A	C	0.43747	-0.0403341	0.10048	0.688114
6	rs109443524	1590149	G	A	0.381458	0.0929824	0.106503	0.382635
6	rs42900782	1603850	C	T	0.101159	-0.130286	0.160694	0.417498
6	rs109376586	1604556	A	G	0.483341	0.00542106	0.100249	0.956875
6	rs110398041	1605732	T	C	0.483341	0.00542106	0.100249	0.956875
6	rs110564176	1609950	C	T	0.483341	0.00542106	0.100249	0.956875
6	rs110855921	1627774	C	T	0.0957267	0.00208627	0.168711	0.990134
6	rs137199007	1632154	A	C	0.0746016	-0.216284	0.194779	0.266824
6	rs109685974	1646307	G	A	0.127837	-0.197402	0.149844	0.18771
6	rs42954991	1647294	T	G	0.15041	-0.269832	0.136927	0.048767
6	rs42954992	1647295	T	A	0.151376	-0.253485	0.136807	0.0639012
6	rs42955000	1648535	G	A	0.327137	0.237507	0.120225	0.0482085
6	rs43127418	1667172	A	C	0.416465	0.109695	0.112639	0.330122
6	rs43127428	1670422	T	G	0.0911395	-0.188453	0.171913	0.272986
6	rs43766329	1671968	A	G	0.0911395	-0.188453	0.171913	0.272986
6	rs135703762	1679640	T	G	0.485756	-0.0982053	0.103722	0.343735
6	rs134306781	1682085	G	A	0.482617	-0.0854594	0.104069	0.411544
6	rs42998589	1694731	A	C	0.392805	-0.00373488	0.108081	0.972434
6	rs42998581	1700082	A	C	0.489619	0.0489846	0.105113	0.641204
6	rs42998557	1711199	G	T	0.16381	-0.254527	0.130959	0.0519478
6	rs42998566	1712714	G	A	0.128923	-0.182756	0.149094	0.220285
6	rs109133489	1713384	G	T	0.414051	-0.0328334	0.108541	0.762273
6	rs110232943	1716782	T	G	0.414051	-0.0328334	0.108541	0.762273
6	rs134574541	1719842	T	C	0.414051	-0.0328334	0.108541	0.762273
6	rs42997321	1721088	G	A	0.414051	-0.0328334	0.108541	0.762273
6	rs133658277	1722183	C	T	0.414051	-0.0328334	0.108541	0.762273
6	rs210000967	1722184	A	G	0.414051	-0.0328334	0.108541	0.762273
6	rs135290378	1723774	A	G	0.414051	-0.0328334	0.108541	0.762273
6	rs136446812	1724928	A	G	0.183245	-0.16395	0.12547	0.191321
6	rs109877991	1731602	G	A	0.41393	-0.0306603	0.108537	0.777569
6	rs110531947	1737025	C	T	0.0567359	-0.106378	0.194509	0.584442
6	rs110112484	1740358	T	G	0.459561	0.10552	0.10714	0.324683
6	rs43045641	1741184	T	G	0.414051	-0.0347263	0.108456	0.748827
6	rs43045111	1744804	A	G	0.414051	-0.0347263	0.108456	0.748827
6	rs43040471	1748211	G	A	0.414172	-0.031652	0.108523	0.770545
6	rs135242093	1750205	C	T	0.414172	-0.031652	0.108523	0.770545
6	rs132843010	1751157	C	T	0.414172	-0.031652	0.108523	0.770545
6	rs43040438	1753841	T	C	0.414172	-0.031652	0.108523	0.770545
6	rs383871246	1753842	T	A	0.0713423	-0.149784	0.199724	0.453282
6	rs43045711	1756363	A	G	0.469097	-0.0646992	0.109081	0.553096
6	rs43045707	1757195	A	C	0.469097	-0.0646992	0.109081	0.553096
6	rs43045667	1761009	T	C	0.469097	-0.0646992	0.109081	0.553096
6	rs110354410	1765274	T	C	0.414172	-0.031652	0.108523	0.770545
6	rs137128795	1766070	A	G	0.414172	-0.031652	0.108523	0.770545
6	rs135660403	1767024	A	G	0.469097	-0.0646992	0.109081	0.553096
6	rs133258656	1768306	T	C	0.414172	-0.031652	0.108523	0.770545
6	rs42873259	1769508	C	T	0.469097	-0.0646992	0.109081	0.553096
6	rs42873268	1770665	A	G	0.414172	-0.031652	0.108523	0.770545
6	rs42873303	1776509	G	A	0.126388	-0.167458	0.150336	0.265325
6	rs42873310	1777454	G	A	0.414172	-0.031652	0.108523	0.770545
6	rs110878305	1778555	A	G	0.45944	0.123055	0.110396	0.264993
6	rs133964966	1781927	A	G	0.459319	0.12896	0.110453	0.242985
6	rs42873250	1785321	T	C	0.459319	0.12896	0.110453	0.242985
6	rs110122785	1789840	T	C	0.459319	0.12896	0.110453	0.242985
6	rs133610866	1795679	C	T	0.459319	0.12896	0.110453	0.242985
6	rs134943237	1799319	G	A	0.459681	0.131234	0.110568	0.235266
6	rs43759383	1821703	A	C	0.0669966	-0.245614	0.211213	0.244882
6	rs43759163	1835084	T	G	0.0674795	-0.221342	0.209393	0.290482
6	rs43757478	1840472	G	A	0.0800338	-0.18066	0.189722	0.340978
6	rs43757480	1841690	A	G	0.0953646	-0.0713427	0.168774	0.672506
6	rs42800981	1856878	G	A	0.466321	0.125451	0.110532	0.256387
6	rs42800974	1866054	G	T	0.431676	0.121968	0.112835	0.279722
6	rs42855369	1899635	T	C	0.455698	0.132663	0.110677	0.230662
6	rs42855367	1900697	C	T	0.455698	0.132663	0.110677	0.230662
6	rs134883476	1903541	T	C	0.0662723	-0.292567	0.21314	0.16986
6	rs137465830	1915748	G	A	0.34971	0.196872	0.113261	0.0821727
6	rs42854730	1924106	G	A	0.355384	0.158628	0.11261	0.158939
6	rs42854702	1928191	T	C	0.183245	-0.0458787	0.121638	0.706045
6	rs42854699	1928913	T	C	0.357919	-0.192168	0.10992	0.0804211
6	rs42854690	1929729	G	A	0.270159	0.139503	0.109109	0.201051
6	rs110585717	1934416	C	A	0.374577	0.0170063	0.10347	0.869448
6	rs132688371	1935477	G	A	0.374577	0.0170063	0.10347	0.869448
6	rs134470983	1936466	T	C	0.485394	-0.02792	0.103986	0.788316
6	rs137640656	1940860	A	G	0.37337	0.0344012	0.103363	0.739271
6	rs133378978	1941532	T	C	0.374577	0.0170063	0.10347	0.869448
6	rs137079658	1942139	G	A	0.485394	-0.02792	0.103986	0.788316
6	rs135365957	1947506	G	A	0.104297	-0.282004	0.167456	0.0921715
6	rs133443387	1949219	C	T	0.279334	0.0288242	0.110007	0.793305
6	rs43445730	1950128	T	C	0.172984	0.206043	0.130613	0.114679
6	rs134743061	1951111	A	G	0.374457	0.00930521	0.103519	0.928376
6	rs43446533	1961846	G	A	0.175036	0.21002	0.12994	0.106035
6	rs43446552	1973781	A	G	0.175157	0.210309	0.129883	0.105401
6	rs136746062	1976981	G	A	0.308064	-0.119566	0.114287	0.295472
6	rs134877150	1980588	A	G	0.3007	-0.106524	0.116528	0.360636
6	rs137815720	1987514	C	T	0.497224	-0.0455241	0.100836	0.651653
6	rs133849225	1989893	A	G	0.497344	-0.0416023	0.1008	0.679811
6	rs135099098	1990624	C	T	0.497224	-0.0455241	0.100836	0.651653
6	rs136415168	1991433	T	C	0.497103	-0.0411182	0.100818	0.683385
6	rs110773346	1992026	G	T	0.497224	-0.0455241	0.100836	0.651653
6	rs109883060	1992744	C	T	0.497224	-0.0455241	0.100836	0.651653
6	rs110394189	1997690	C	A	0.130372	0.0695332	0.139248	0.617533
6	rs136922947	2001221	A	G	0.377354	-0.0580796	0.106668	0.586104
6	rs110042259	2010134	T	C	0.238774	0.110633	0.117547	0.346609
6	rs110833249	2015385	T	C	0.242274	0.120067	0.11712	0.305286
6	rs135473719	2031410	G	A	0.479358	-0.108508	0.0979991	0.268191
6	rs132694033	2034173	A	G	0.237204	0.14723	0.116608	0.206731
6	rs134416506	2035079	T	G	0.239739	0.109885	0.117337	0.349018
6	rs135570936	2038100	T	C	0.453283	-0.14745	0.0984044	0.134027
6	rs133373662	2041577	C	T	0.463906	-0.0911442	0.0978495	0.351609
6	rs137259548	2044622	A	G	0.453283	-0.14745	0.0984044	0.134027
6	rs135508954	2047845	A	G	0.482134	-0.119986	0.100896	0.234357
6	rs136862829	2048770	C	T	0.264969	0.165056	0.110769	0.136201
6	rs135288565	2050997	G	A	0.253863	-0.0184662	0.118402	0.876063
6	rs133887857	2069124	C	T	0.279696	0.0585212	0.111364	0.599238
6	rs109458516	2069680	C	T	0.279817	0.0531004	0.111296	0.633283
6	rs109596372	2072738	G	A	0.23986	0.116534	0.117477	0.321212
6	rs110362965	2073990	T	G	0.240222	0.121896	0.117244	0.298492
6	rs137416107	2074694	T	C	0.495292	0.174754	0.104335	0.0939466
6	rs132721375	2075151	G	A	0.499155	-0.178165	0.104902	0.089434
6	rs133952829	2076329	C	A	0.114558	-0.0396983	0.157843	0.801424
6	rs135235931	2077544	T	C	0.241188	0.125373	0.116801	0.283095
6	rs132839087	2083786	A	G	0.42395	0.101989	0.100685	0.311081
6	rs41574428	2084530	G	A	0.241309	0.12136	0.116782	0.298712
6	rs109675196	2086923	T	C	0.423105	0.0859106	0.10078	0.39396
6	rs135529343	2093899	C	A	0.461009	-0.102314	0.106426	0.336372
6	rs136683936	2099357	C	T	0.246861	0.173661	0.114911	0.130718
6	rs137591799	2108836	C	A	0.113351	-0.136915	0.157683	0.385234
6	rs133210069	2113801	G	A	0.118542	-0.102569	0.148508	0.489779
6	rs133236120	2117095	A	G	0.243964	0.159327	0.116045	0.169757
6	rs135469824	2118929	G	A	0.246258	0.164978	0.115904	0.154619
6	rs136353289	2120992	G	T	0.244447	0.165097	0.115908	0.154336
6	rs110181202	2124690	G	A	0.244447	0.165097	0.115908	0.154336
6	rs135113345	2127965	C	T	0.110092	-0.158735	0.161873	0.326785
6	rs135984785	2131108	T	C	0.316272	0.0502422	0.108474	0.64324
6	rs109342905	2142366	G	A	0.245413	0.162419	0.115571	0.159915
6	rs137765799	2143812	G	A	0.3479	-0.027585	0.105929	0.794548
6	rs133605748	2146407	T	C	0.245413	0.162419	0.115571	0.159915
6	rs134937855	2153453	G	T	0.379406	-0.181328	0.103806	0.080672
6	rs136070889	2162682	G	T	0.415017	-0.162179	0.102053	0.112022
6	rs133796740	2167954	C	T	0.133148	-0.316988	0.144133	0.0278584
6	rs137432811	2172976	T	C	0.270763	0.00451595	0.112691	0.968034
6	rs132715913	2180174	G	A	0.415017	-0.162179	0.102053	0.112022
6	rs137198721	2184583	A	G	0.28211	-0.00276936	0.110774	0.980055
6	rs135261778	2186152	A	G	0.271246	-0.00724077	0.112467	0.948666
6	rs132932334	2187212	C	T	0.415017	-0.162179	0.102053	0.112022
6	rs134516254	2190846	T	C	0.204491	0.0887353	0.121978	0.466937
6	rs110886842	2194945	C	T	0.310357	-0.0381515	0.106791	0.720902
6	rs133660820	2205843	C	A	0.310357	-0.0381515	0.106791	0.720902
6	rs29019218	2217430	A	C	0.305046	-0.0879122	0.10497	0.402311
6	rs133227818	2241384	G	A	0.369628	0.102116	0.106884	0.33938
6	rs109308790	2245446	T	C	0.39365	0.235483	0.107875	0.0290419
6	rs137352792	2249905	C	A	0.210285	0.00623911	0.123706	0.959776
6	rs134605168	2264876	G	A	0.446644	0.152727	0.102558	0.136444
6	rs135781810	2267374	T	C	0.446403	0.147888	0.102612	0.149518
6	rs133962191	2271520	C	A	0.416465	0.166194	0.104711	0.112473
6	rs137763257	2290860	C	A	0.120473	0.229003	0.164933	0.164998
6	rs29015797	2296875	C	T	0.0828102	-0.117052	0.166686	0.482536
6	rs42802013	2300373	C	A	0.321584	-0.213267	0.112305	0.0575655
6	rs133107093	2311581	C	T	0.112989	0.282114	0.173756	0.104456
6	rs42802004	2321566	G	A	0.372525	0.121762	0.108181	0.260363
6	rs42802002	2327244	C	T	0.322067	-0.201686	0.112582	0.0732198
6	rs42801996	2330321	G	A	0.334862	-0.170518	0.110682	0.123413
6	rs132684335	2340757	G	A	0.334862	-0.170518	0.110682	0.123413
6	rs42571532	2361996	G	A	0.316997	0.0245042	0.109197	0.822443
6	rs42579175	2367920	C	T	0.392081	0.0734752	0.10685	0.491675
6	rs41661655	2373486	G	A	0.235031	0.14229	0.115615	0.218426
6	rs42578425	2378708	G	A	0.314703	0.0191783	0.109291	0.860703
6	rs110905973	2386086	C	T	0.200507	0.16022	0.122909	0.192382
6	rs133501764	2389581	G	T	0.200507	0.16022	0.122909	0.192382
6	rs42579204	2394221	C	A	0.392202	0.0759395	0.106897	0.477456
6	rs135501281	2405031	A	G	0.392323	0.0762477	0.106819	0.475351
6	rs42579162	2406521	T	C	0.392323	0.0762477	0.106819	0.475351
6	rs42579156	2408919	C	T	0.392323	0.0762477	0.106819	0.475351
6	rs42579154	2409459	T	C	0.392323	0.0762477	0.106819	0.475351
6	rs42579141	2410861	G	T	0.392323	0.0762477	0.106819	0.475351
6	rs43746118	2412429	C	T	0.393409	0.0803646	0.106537	0.450649
6	rs43748312	2413536	C	T	0.441453	-0.177021	0.109981	0.107493
6	rs135908435	2423871	A	C	0.145944	0.148899	0.150389	0.322129
6	rs42579135	2427273	C	T	0.432038	-0.225019	0.109968	0.0407335
6	rs133712165	2453356	A	C	0.146306	0.139375	0.149867	0.352376
6	rs137363750	2458005	C	T	0.146306	0.139375	0.149867	0.352376
6	rs41574986	2464128	T	C	0.431917	-0.224527	0.110152	0.0415168
6	rs137147666	2470589	G	A	0.149324	0.114175	0.146309	0.435174
6	rs135466380	2474710	A	G	0.149324	0.114175	0.146309	0.435174
6	rs42823617	2477044	T	C	0.0462337	-0.0484171	0.232672	0.835158
6	rs132757130	2478989	G	A	0.459319	0.171451	0.107071	0.109314
6	rs42823620	2486743	T	G	0.430589	-0.216284	0.110133	0.049548
6	rs42823628	2492113	A	G	0.430831	-0.223179	0.110076	0.0426125
6	rs42824335	2495802	A	C	0.419121	0.160189	0.107597	0.136543
6	rs134620569	2496641	T	G	0.149445	0.104539	0.146036	0.474086
6	rs43185772	2505225	A	G	0.430831	-0.223179	0.110076	0.0426125
6	rs133539414	2520299	G	A	0.15029	0.106123	0.145248	0.465002
6	rs43089864	2522721	A	G	0.430831	-0.223179	0.110076	0.0426125
6	rs136463732	2524277	A	G	0.430951	-0.228808	0.110172	0.0378176
6	rs43089852	2529473	A	C	0.430831	-0.223179	0.110076	0.0426125
6	rs43089853	2531112	C	A	0.430951	-0.228808	0.110172	0.0378176
6	rs136507909	2537994	G	A	0.313496	-0.158521	0.113382	0.162078
6	rs43138401	2552400	T	C	0.430831	-0.223179	0.110076	0.0426125
6	rs136571337	2570954	A	G	0.404877	0.172232	0.106898	0.107141
6	rs133989372	2580855	A	G	0.430831	-0.223179	0.110076	0.0426125
6	rs41661652	2584893	C	T	0.430589	-0.227931	0.109998	0.0382535
6	rs110063305	2594349	C	T	0.44254	-0.224795	0.109146	0.0394385
6	rs42571558	2596976	A	G	0.418035	0.152837	0.106945	0.152971
6	rs109505268	2601349	A	G	0.0567359	-0.0250275	0.206536	0.90355
6	rs133058952	2603760	T	G	0.169604	0.203187	0.139909	0.146423
6	rs110640439	2605208	A	G	0.0566152	-0.00669351	0.20715	0.974223
6	rs109094216	2606572	T	C	0.0564944	-0.0275886	0.207839	0.894399
6	rs136747693	2607327	C	T	0.0566152	-0.00669351	0.20715	0.974223
6	rs134911472	2611746	G	A	0.063858	-0.0137349	0.191013	0.942677
6	rs109253165	2612702	G	A	0.390874	0.127092	0.105987	0.230476
6	rs133465294	2615402	T	C	0.10973	0.125619	0.153086	0.411888
6	rs137700260	2621648	T	C	0.0691695	-0.0367512	0.18588	0.843268
6	rs133532768	2622492	A	G	0.38689	0.147963	0.106137	0.163292
6	rs137321046	2623209	C	T	0.386287	0.138371	0.106363	0.193282
6	rs136161925	2627265	A	C	0.0691695	-0.0367512	0.18588	0.843268
6	rs136924515	2635976	T	C	0.498431	-0.273833	0.107094	0.0105593
6	rs136119231	2641225	C	T	0.0563737	-0.0310037	0.208125	0.88158
6	rs29025265	2642053	A	G	0.387615	0.178521	0.105924	0.0919157
6	rs133793980	2642534	A	G	0.388943	0.149547	0.106323	0.159564
6	rs135135358	2644806	A	G	0.0564944	-0.0100287	0.207433	0.96144
6	rs136569036	2647696	A	G	0.0712216	-0.0329083	0.184233	0.858234
6	rs41591005	2649911	T	C	0.389425	0.143822	0.106227	0.175763
6	rs137476926	2653997	A	G	0.0563737	-0.0310037	0.208125	0.88158
6	rs132900812	2656674	T	C	0.0712216	-0.0329083	0.184233	0.858234
6	rs109146519	2657533	A	G	0.0718252	-0.0022014	0.182864	0.990395
6	rs109054385	2658437	T	C	0.0563737	-0.0310037	0.208125	0.88158
6	rs110971460	2682385	C	A	0.046113	0.00626008	0.235793	0.978819
6	rs136745151	2693589	G	A	0.168397	0.273107	0.136451	0.045338
6	rs134504473	2698900	C	T	0.215958	0.217709	0.124098	0.0793725
6	rs133349177	2702958	C	T	0.492033	0.256455	0.107351	0.0168977
6	rs134602531	2703848	T	C	0.492033	0.256455	0.107351	0.0168977
6	rs135780736	2707959	T	G	0.492154	0.251482	0.107352	0.0191506
6	rs137481313	2717655	T	C	0.046113	0.00626008	0.235793	0.978819
6	rs136151921	2719341	G	T	0.046113	0.00626008	0.235793	0.978819
6	rs136921731	2723589	G	A	0.046113	0.00626008	0.235793	0.978819
6	rs110352786	2724302	C	T	0.046113	0.00626008	0.235793	0.978819
6	rs110378493	2727240	C	T	0.109126	0.0465281	0.151862	0.759312
6	rs135744046	2731886	C	T	0.493602	0.0529745	0.0998109	0.595593
6	rs134919932	2742956	T	C	0.485876	-0.0275429	0.0993633	0.781631
6	rs132888862	2747643	T	C	0.427571	0.133706	0.103683	0.197204
6	rs109221018	2752164	C	T	0.486118	-0.0192764	0.0994132	0.846253
6	rs110450131	2756472	T	C	0.486118	-0.0192764	0.0994132	0.846253
6	rs133497560	2759055	C	T	0.485876	-0.0153135	0.0993959	0.877558
6	rs134737194	2762334	T	C	0.464027	0.105506	0.104158	0.31109
6	rs110612106	2768498	T	C	0.205336	-0.140763	0.124097	0.256672
6	rs109452730	2777258	A	G	0.205094	-0.142541	0.124288	0.251439
6	rs210431881	2780318	G	T	0.355987	-0.364564	0.106304	0.000604794
6	rs133839363	2784522	G	A	0.10973	0.0622094	0.168933	0.712687
6	rs137250838	2788721	A	G	0.10973	0.0622094	0.168933	0.712687
6	rs136411732	2791889	T	C	0.10973	0.0622094	0.168933	0.712687
6	rs134290006	2795034	C	T	0.10973	0.0622094	0.168933	0.712687
6	rs109639969	2798186	A	G	0.355746	-0.361803	0.106413	0.000673846
6	rs110700890	2801301	G	A	0.355867	-0.369862	0.106432	0.000510678
6	rs110733352	2807616	C	A	0.190126	-0.331111	0.11705	0.00467218
6	rs136682567	2818562	A	G	0.10973	0.0622094	0.168933	0.712687
6	rs134313576	2821382	G	T	0.111057	0.126201	0.165509	0.445761
6	rs137590522	2827526	A	C	0.402342	0.0189025	0.104423	0.856354
6	rs43449893	2829747	A	G	0.410068	-0.03978	0.102827	0.698857
6	rs43449892	2831836	T	C	0.354418	0.0522024	0.10488	0.618671
6	rs135616858	2839452	G	A	0.267624	0.204819	0.117065	0.0801836
6	rs43449875	2845181	T	C	0.354297	0.0531468	0.104892	0.612378
6	rs137257901	2848222	T	G	0.122405	0.0896041	0.155949	0.56558
6	rs43449883	2853032	T	C	0.267624	0.204819	0.117065	0.0801836
6	rs41588994	2858449	C	G	0.374095	0.0662506	0.106525	0.53399
6	rs109278541	2859886	A	G	0.354177	0.059577	0.104889	0.570035
6	rs43449856	2865489	T	C	0.448938	-0.0294833	0.103027	0.774748
6	rs43449861	2866985	C	T	0.494206	0.125991	0.104209	0.226654
6	rs43449223	2877645	A	G	0.450145	-0.0310475	0.103399	0.763972
6	rs109008016	2883313	C	T	0.353815	0.0580302	0.10501	0.580526
6	rs43449835	2888797	C	T	0.460285	0.00012836	0.103305	0.999009
6	rs43449845	2897536	T	C	0.460285	0.00012836	0.103305	0.999009
6	rs136014009	2915840	T	C	0.109609	0.059157	0.168832	0.726047
6	rs137035527	2920779	A	G	0.0739981	-0.214343	0.191004	0.261781
6	rs135225499	2926425	T	C	0.0744809	-0.269472	0.190241	0.156635
6	rs132875715	2930212	G	A	0.0895703	-0.307071	0.168593	0.0685496
6	rs43449193	2934663	G	A	0.35985	-0.0355528	0.107893	0.741763
6	rs29026861	2940803	T	C	0.30577	0.0746477	0.114082	0.512895
6	rs43449165	2946829	G	A	0.437711	-0.0861059	0.1034	0.404988
6	rs110546761	2953969	C	T	0.439401	-0.0552467	0.103455	0.593332
6	rs43449142	2956081	T	C	0.439281	-0.0515412	0.103457	0.61835
6	rs43448521	2957144	T	C	0.439281	-0.0515412	0.103457	0.61835
6	rs43448517	2958161	G	A	0.439401	-0.0514028	0.103411	0.619137
6	rs43448513	2959298	A	G	0.446886	0.150288	0.101558	0.13892
6	rs43448502	2960486	A	C	0.447127	0.161154	0.101515	0.1124
6	rs136857572	2963954	C	T	0.447006	0.147509	0.101468	0.146014
6	rs134790869	2965240	G	A	0.461975	0.0403069	0.102689	0.694678
6	rs109697337	2965977	G	A	0.238049	-0.200132	0.118076	0.0900854
6	rs43448476	2973712	T	C	0.436383	-0.132333	0.0959914	0.16802
6	rs134917055	2978752	C	T	0.143168	-0.295825	0.13224	0.0252847
6	rs136113853	2985120	T	C	0.235394	-0.099092	0.11414	0.385305
6	rs43448453	2985855	T	C	0.167673	0.0163898	0.124156	0.894977
6	rs43448454	2985856	G	A	0.235635	-0.100536	0.114106	0.378278
6	rs135132334	2986904	T	C	0.235152	-0.102189	0.114393	0.371688
6	rs132709478	2988278	T	C	0.235152	-0.102189	0.114393	0.371688
6	rs133198586	2988279	G	A	0.235635	-0.100536	0.114106	0.378278
6	rs109463186	2991082	T	C	0.247827	-0.0972357	0.111603	0.383611
6	rs43447796	2997295	A	G	0.167673	0.0163898	0.124156	0.894977
6	rs109386510	2998027	G	A	0.482014	0.0678681	0.103332	0.511313
6	rs43447799	2998606	A	G	0.481531	0.0682424	0.103179	0.508355
6	rs43447815	3001129	C	T	0.481651	0.0682303	0.10327	0.508804
6	rs43447821	3001917	C	T	0.247706	-0.0927271	0.11162	0.406122
6	rs134735016	3002810	T	C	0.481893	0.0688894	0.103322	0.504935
6	rs43447830	3004083	G	A	0.481893	0.0688894	0.103322	0.504935
6	rs43448447	3005935	T	C	0.247706	-0.102213	0.111656	0.359967
6	rs43448448	3005936	A	G	0.482014	0.0630989	0.103276	0.541218
6	rs137205565	3007736	T	C	0.482014	0.0613414	0.1033	0.552635
6	rs43447208	3011115	G	A	0.482255	0.0521419	0.103311	0.613765
6	rs136234317	3014517	G	A	0.482617	0.0558115	0.103263	0.588865
6	rs43447225	3015449	T	C	0.482617	0.0558115	0.103263	0.588865
6	rs43447229	3016178	T	C	0.482255	0.0521419	0.103311	0.613765
6	rs43447746	3018059	A	G	0.197248	0.0105018	0.118601	0.929441
6	rs43447753	3019659	A	C	0.434331	0.0876056	0.101277	0.387032
6	rs43447761	3020939	A	G	0.346813	0.00888803	0.102808	0.931107
6	rs43447765	3022366	T	C	0.482496	0.0550453	0.103126	0.593502
6	rs43447179	3027118	G	A	0.35804	-0.0206178	0.104923	0.844215
6	rs43447181	3032658	C	T	0.48986	0.0499559	0.102383	0.625597
6	rs43447176	3045496	A	G	0.4831	0.0583013	0.103016	0.57143
6	rs43447170	3052272	A	G	0.490101	0.0499173	0.102431	0.626028
6	rs109077898	3056780	A	G	0.296837	-0.187895	0.102647	0.0671745
6	rs134170100	3058343	T	C	0.29563	-0.175258	0.103191	0.0894355
6	rs110682793	3060621	A	G	0.29563	-0.175258	0.103191	0.0894355
6	rs43447161	3066567	G	T	0.169483	0.00929909	0.123425	0.939943
6	rs41653357	3072501	C	A	0.296958	-0.149167	0.102743	0.146545
6	rs43447158	3073467	C	T	0.277161	0.107929	0.101868	0.28937
6	rs43447154	3074293	A	G	0.273298	-0.17209	0.108338	0.112185
6	rs43447142	3075818	A	C	0.282955	-0.154254	0.107117	0.14985
6	rs43446626	3076943	G	T	0.280179	-0.144115	0.107448	0.179836
6	rs137536490	3079909	A	C	0.282714	-0.15819	0.107106	0.139688
6	rs43446564	3084551	C	T	0.275833	-0.156898	0.107093	0.142904
6	rs134731954	3085412	A	G	0.176847	0.013574	0.122189	0.911545
6	rs43446590	3089088	A	G	0.419966	0.0978016	0.101339	0.3345
6	rs109752547	3090526	T	C	0.419242	0.0964571	0.101409	0.341518
6	rs43446595	3091111	G	A	0.43071	0.101767	0.100925	0.31329
6	rs43446602	3091687	A	G	0.419363	0.0971993	0.101394	0.337743
6	rs43446604	3092591	C	A	0.419363	0.0971993	0.101394	0.337743
6	rs41256438	3093621	G	A	0.393409	0.116277	0.101636	0.252599
6	rs109849417	3099852	T	C	0.292974	0.021184	0.105884	0.841427
6	rs137714338	3109223	G	A	0.293095	0.0286192	0.10595	0.787068
6	rs109113501	3113561	C	T	0.292854	0.0176043	0.105923	0.868001
6	rs110311473	3117406	C	T	0.292854	0.0176043	0.105923	0.868001
6	rs110540659	3119645	G	A	0.292854	0.0176043	0.105923	0.868001
6	rs110846303	3130435	T	C	0.3683	-0.119208	0.0998186	0.232381
6	rs109753548	3134718	A	G	0.366127	-0.144301	0.0995288	0.147102
6	rs109763823	3141114	G	A	0.301787	-0.151005	0.106039	0.154431
6	rs135463472	3146682	G	T	0.204973	0.00717021	0.127812	0.955262
6	rs29014980	3149732	G	A	0.254949	-0.166096	0.108912	0.127249
6	rs137143625	3164764	T	C	0.460888	-0.119102	0.0995481	0.231529
6	rs135651545	3170707	G	A	0.460888	-0.119102	0.0995481	0.231529
6	rs109914935	3175677	A	G	0.206905	0.00523887	0.127305	0.967175
6	rs134409451	3181549	C	T	0.249879	-0.188543	0.109402	0.0848155
6	rs135615310	3185878	T	G	0.463544	-0.126439	0.0998168	0.205258
6	rs133352155	3190744	A	G	0.463544	-0.126439	0.0998168	0.205258
6	rs110636041	3192922	G	A	0.463544	-0.126439	0.0998168	0.205258
6	rs137554426	3193845	T	G	0.208957	0.00243972	0.122651	0.98413
6	rs110586227	3198976	C	T	0.334983	0.138308	0.106897	0.195718
6	rs137321660	3204640	G	A	0.0631338	-0.161621	0.187415	0.388484
6	rs136161940	3208493	A	G	0.0631338	-0.161373	0.187066	0.388329
6	rs133354858	3217181	G	A	0.298769	0.151614	0.109145	0.164801
6	rs110547249	3225645	C	T	0.301424	0.168455	0.109232	0.123033
6	rs210356761	3225646	A	G	0.112385	0.262363	0.150115	0.0805067
6	rs110070872	3232650	T	C	0.428416	-0.0750005	0.0984115	0.445994
6	rs134104394	3240623	T	C	0.395461	-0.0458507	0.102694	0.655251
6	rs109873092	3244011	G	T	0.461492	-0.0477389	0.103202	0.643669
6	rs137709649	3250002	C	T	0.286335	0.16165	0.111315	0.146451
6	rs110408829	3257311	G	A	0.307702	0.178261	0.108067	0.0990375
6	rs110152137	3257817	G	A	0.30746	0.174232	0.108236	0.107454
6	rs137476914	3275875	G	A	0.351642	-0.0259398	0.101516	0.798318
6	rs132877782	3279849	A	G	0.105746	0.265296	0.181208	0.143182
6	rs29014449	3316210	T	C	0.134476	0.0987144	0.137506	0.472823
6	rs134117017	3321183	T	C	0.172863	0.00224462	0.125312	0.985709
6	rs109030275	3333704	C	T	0.354056	-0.141931	0.099283	0.152844
6	rs133016298	3341425	A	G	0.361661	0.0684786	0.103226	0.507086
6	rs137141507	3347393	A	G	0.134476	0.113752	0.137831	0.409199
6	rs43444879	3358168	A	G	0.217286	0.191957	0.124304	0.122526
6	rs43444872	3361508	T	C	0.309512	0.170692	0.114546	0.13618
6	rs43444862	3365913	A	G	0.309512	0.170692	0.114546	0.13618
6	rs43444847	3368261	C	T	0.309392	0.176619	0.114532	0.123052
6	rs133521090	3375760	C	T	0.309512	0.170692	0.114546	0.13618
6	rs109836760	3379854	G	A	0.309512	0.170692	0.114546	0.13618
6	rs43445944	3381293	A	G	0.309512	0.170692	0.114546	0.13618
6	rs41606028	3383011	G	T	0.218614	0.207429	0.12512	0.097349
6	rs43444924	3385859	A	G	0.309512	0.170692	0.114546	0.13618
6	rs109328049	3386727	A	G	0.309512	0.170692	0.114546	0.13618
6	rs110455139	3387366	G	A	0.309512	0.170692	0.114546	0.13618
6	rs43444909	3387907	T	C	0.218614	0.207429	0.12512	0.097349
6	rs110901705	3389672	C	T	0.309512	0.170692	0.114546	0.13618
6	rs134457987	3393913	A	G	0.218614	0.207429	0.12512	0.097349
6	rs43446001	3396691	A	G	0.361902	0.0657567	0.107131	0.539348
6	rs43445990	3397597	T	G	0.212096	0.208499	0.128974	0.105965
6	rs43445973	3407124	A	G	0.387977	0.127052	0.105038	0.226439
6	rs43445970	3409944	T	C	0.212216	0.190307	0.128903	0.139848
6	rs133715252	3412863	C	T	0.105987	0.300269	0.180805	0.096768
6	rs41591932	3430045	T	C	0.404515	0.119693	0.10499	0.254269
6	rs136298897	3434626	T	G	0.25507	0.236119	0.118083	0.0455438
6	rs43446021	3436834	A	G	0.479599	-0.0762067	0.102453	0.456984
6	rs43446030	3452215	A	G	0.405843	-0.0167652	0.103995	0.871926
6	rs43446935	3453292	A	G	0.405843	-0.0167652	0.103995	0.871926
6	rs43446942	3454749	T	C	0.256156	0.0621908	0.115394	0.589925
6	rs43446946	3455531	T	C	0.256156	0.0621908	0.115394	0.589925
6	rs43446949	3456286	T	C	0.256277	0.0639291	0.115314	0.579312
6	rs43446953	3456928	T	C	0.149083	0.168139	0.137645	0.221881
6	rs43446962	3458286	C	A	0.149083	0.168139	0.137645	0.221881
6	rs43447029	3473065	A	G	0.103694	0.235045	0.157684	0.136065
6	rs43447022	3475439	C	T	0.186866	0.0583622	0.126819	0.645373
6	rs43447014	3476375	A	G	0.103694	0.235045	0.157684	0.136065
6	rs43447013	3476406	G	A	0.188798	0.091134	0.127037	0.473139
6	rs43447008	3477255	G	A	0.27535	0.0554237	0.112257	0.621504
6	rs132728426	3477883	A	G	0.103694	0.235045	0.157684	0.136065
6	rs134911669	3479518	A	G	0.188798	0.091134	0.127037	0.473139
6	rs132878367	3481466	T	G	0.103694	0.235045	0.157684	0.136065
6	rs43448005	3484540	C	A	0.103694	0.235045	0.157684	0.136065
6	rs136856482	3493919	T	C	0.0615645	0.209723	0.193944	0.279537
6	rs43199025	3494938	T	C	0.487808	-0.0834223	0.103453	0.420027
6	rs135486620	3497940	T	C	0.0615645	0.209723	0.193944	0.279537
6	rs133199315	3500880	G	T	0.0615645	0.209723	0.193944	0.279537
6	rs134442973	3501913	A	G	0.0615645	0.209723	0.193944	0.279537
6	rs43449060	3503341	C	A	0.487808	-0.0834223	0.103453	0.420027
6	rs43449064	3504375	A	G	0.487808	-0.0834223	0.103453	0.420027
6	rs43449072	3505409	T	C	0.488049	-0.0738057	0.103369	0.475226
6	rs43449079	3506139	T	C	0.487808	-0.0834223	0.103453	0.420027
6	rs43449085	3506686	A	G	0.252776	0.00763705	0.112679	0.945963
6	rs134343707	3508185	A	G	0.0616852	0.223293	0.193944	0.249597
6	rs132924545	3511708	A	C	0.458957	0.00767974	0.0976877	0.937339
6	rs43449104	3513098	A	G	0.0619266	0.224375	0.193002	0.24501
6	rs110528845	3514173	G	T	0.487808	-0.0834223	0.103453	0.420027
6	rs43449123	3515038	A	C	0.0616852	0.223293	0.193944	0.249597
6	rs43449130	3515983	T	C	0.487808	-0.0834223	0.103453	0.420027
6	rs137606028	3523231	T	C	0.478513	-0.000817898	0.099313	0.993429
6	rs132737444	3524110	T	C	0.418397	-0.00497493	0.103215	0.961557
6	rs43450326	3526170	G	T	0.0661516	0.304084	0.182779	0.0961791
6	rs43450319	3526819	A	G	0.103815	0.28364	0.157023	0.0708633
6	rs43450308	3528637	C	A	0.239619	-0.142272	0.116132	0.220542
6	rs43450291	3533852	G	A	0.245896	-0.0287193	0.115156	0.803055
6	rs43450266	3536137	T	G	0.405963	-0.0708929	0.0974909	0.467119
6	rs43450261	3537162	A	C	0.382665	0.0165182	0.107532	0.877916
6	rs380786050	3540634	C	T	0.0692902	-0.374797	0.186093	0.0440064
6	rs43450248	3544569	A	G	0.3817	0.036327	0.10724	0.734802
6	rs43450244	3546795	C	A	0.376871	0.0340515	0.108021	0.752587
6	rs109791330	3548398	A	G	0.088001	0.0838032	0.163526	0.608317
6	rs133348509	3549360	C	A	0.376992	0.0312702	0.108008	0.772186
6	rs110727984	3549975	T	C	0.376871	0.0340515	0.108021	0.752587
6	rs109650333	3550431	G	A	0.376871	0.0340515	0.108021	0.752587
6	rs109187319	3550879	C	T	0.376871	0.0340515	0.108021	0.752587
6	rs43452445	3551786	G	A	0.376871	0.0340515	0.108021	0.752587
6	rs43452433	3553781	A	C	0.376871	0.0340515	0.108021	0.752587
6	rs109164740	3553782	A	G	0.322549	-0.121214	0.104614	0.246587
6	rs43451219	3554873	T	G	0.322549	-0.121214	0.104614	0.246587
6	rs43451214	3555643	G	A	0.376992	0.0312702	0.108008	0.772186
6	rs43451209	3556414	T	C	0.322429	-0.116617	0.104672	0.26523
6	rs43451203	3557187	T	C	0.376992	0.0312702	0.108008	0.772186
6	rs43451197	3558713	T	C	0.376871	0.0340515	0.108021	0.752587
6	rs43451175	3562103	T	G	0.0690488	-0.365331	0.186457	0.0500734
6	rs110706212	3563207	T	G	0.444471	-0.0262304	0.10036	0.793813
6	rs109913236	3564507	T	C	0.334621	0.0365069	0.112604	0.745783
6	rs109829184	3564980	T	C	0.332086	0.0539103	0.112582	0.632043
6	rs109422717	3565715	G	A	0.331845	0.0548824	0.112604	0.62598
6	rs135859141	3566361	A	C	0.332931	0.0477292	0.112433	0.671191
6	rs134951728	3566362	C	T	0.332931	0.0477292	0.112433	0.671191
6	rs109539281	3567123	T	C	0.331845	0.0548824	0.112604	0.62598
6	rs110428437	3568399	A	C	0.22127	-0.0404388	0.117403	0.730513
6	rs110580388	3569226	G	A	0.336915	0.0613577	0.111984	0.583751
6	rs133762026	3570285	T	G	0.336673	0.0456953	0.112103	0.683554
6	rs134774991	3572038	G	A	0.338122	0.0501958	0.111824	0.653518
6	rs110009734	3572607	C	A	0.337397	0.0520529	0.111943	0.641935
6	rs109192763	3573456	G	A	0.338605	0.0446763	0.11162	0.688969
6	rs137382153	3574077	T	C	0.338605	0.0446763	0.11162	0.688969
6	rs110618627	3577404	A	G	0.338725	0.0469988	0.111629	0.673736
6	rs135112186	3578113	A	G	0.338725	0.0469988	0.111629	0.673736
6	rs132741781	3579497	G	A	0.338725	0.0469988	0.111629	0.673736
6	rs110239294	3580202	T	C	0.340053	0.0455656	0.111757	0.683478
6	rs135313871	3585913	T	C	0.331362	0.00372155	0.112394	0.973585
6	rs110290578	3590285	T	C	0.468373	0.0361658	0.103559	0.726916
6	rs109908408	3591204	T	C	0.404756	-0.0654902	0.104752	0.531846
6	rs110149105	3591867	C	T	0.404756	-0.0654902	0.104752	0.531846
6	rs133135025	3597427	A	G	0.126388	0.0669493	0.144902	0.644058
6	rs109053777	3601883	T	C	0.382183	0.102815	0.10593	0.33175
6	rs109264048	3603683	A	G	0.451714	0.00333635	0.100151	0.973425
6	rs110413270	3604929	C	T	0.451473	0.0118451	0.100104	0.905807
6	rs137202641	3606532	A	G	0.451473	0.0118451	0.100104	0.905807
6	rs109937676	3610886	T	C	0.372042	0.0676508	0.106402	0.524905
6	rs109519881	3614332	T	G	0.456905	-0.0711872	0.10224	0.486256
6	rs136806118	3618361	G	A	0.450386	-0.106426	0.10353	0.303962
6	rs134665012	3622454	G	T	0.40548	0.0775878	0.107806	0.47171
6	rs135771145	3624842	G	A	0.228754	0.118425	0.121754	0.330724
6	rs109431796	3626246	G	A	0.100314	0.0890295	0.168736	0.59776
6	rs109816376	3627341	G	A	0.100435	0.093073	0.168769	0.581303
6	rs110460398	3631310	T	C	0.248914	-0.00803461	0.111977	0.942799
6	rs110064274	3637996	A	C	0.46789	-0.1322	0.106925	0.216316
6	rs109301435	3641139	G	A	0.453163	0.0772711	0.103798	0.456612
6	rs133052056	3647237	A	G	0.319169	0.00911223	0.109489	0.933673
6	rs136983191	3647905	T	C	0.0991067	0.0843921	0.169371	0.618295
6	rs135727622	3649187	T	G	0.100314	0.0803805	0.16868	0.633699
6	rs134386936	3660717	C	T	0.257484	0.00786466	0.113781	0.944893
6	rs136348080	3662293	C	T	0.189281	0.135152	0.131354	0.30352
6	rs136647264	3663303	C	T	0.346089	-0.0472065	0.102591	0.645415
6	rs137556311	3664626	C	T	0.344882	-0.0472316	0.102751	0.645752
6	rs42830804	3665381	T	G	0.37675	-0.036164	0.103441	0.726632
6	rs133533917	3666706	G	T	0.345123	-0.0545309	0.102747	0.595605
6	rs42830809	3668053	C	T	0.376992	-0.0405516	0.103505	0.695219
6	rs42830817	3671738	G	A	0.432762	0.227985	0.103836	0.0281189
6	rs133185009	3675610	T	C	0.432521	0.227677	0.10398	0.0285523
6	rs134430043	3680667	T	C	0.432762	0.227985	0.103836	0.0281189
6	rs42831634	3684068	C	T	0.432762	0.227985	0.103836	0.0281189
6	rs42831633	3685167	C	T	0.432762	0.227985	0.103836	0.0281189
6	rs42831632	3687017	A	C	0.057098	0.234745	0.206428	0.255464
6	rs137711573	3689522	G	A	0.376509	0.141106	0.105828	0.182417
6	rs42831639	3700069	T	C	0.433969	-0.184494	0.105531	0.0804214
6	rs42831642	3702854	A	G	0.475616	0.106283	0.102106	0.297919
6	rs42900119	3714739	C	T	0.40548	-0.216976	0.107315	0.0431899
6	rs42900117	3715647	C	T	0.406929	-0.223308	0.107031	0.0369439
6	rs42900114	3717751	C	T	0.0592709	0.222752	0.202056	0.270276
6	rs135129331	3718691	A	G	0.059633	0.258554	0.201204	0.198779
6	rs42900123	3723540	A	G	0.40548	-0.216976	0.107315	0.0431899
6	rs42900126	3726761	T	C	0.059633	0.258554	0.201204	0.198779
6	rs42900129	3731164	A	C	0.059633	0.258554	0.201204	0.198779
6	rs42900130	3731998	G	A	0.0595123	0.263774	0.201443	0.19039
6	rs42900445	3741938	T	C	0.405963	-0.216169	0.107246	0.043838
6	rs109833512	3742645	A	C	0.150893	0.237027	0.136858	0.0832871
6	rs42900456	3743335	C	T	0.150773	0.240961	0.136889	0.0783619
6	rs42900462	3744616	C	A	0.150531	0.248356	0.136992	0.0698448
6	rs137318743	3747706	C	T	0.152825	0.216177	0.13489	0.109019
6	rs41626156	3755618	T	C	0.150652	0.245913	0.136905	0.0724586
6	rs42900471	3755619	A	G	0.405963	-0.227314	0.10738	0.0342669
6	rs42900474	3756561	G	A	0.150652	0.245913	0.136905	0.0724586
6	rs43763048	3764600	C	T	0.0595123	0.263774	0.201443	0.19039
6	rs134993154	3765255	C	A	0.405963	-0.227314	0.10738	0.0342669
6	rs43175033	3769275	T	C	0.27535	0.167587	0.108072	0.120973
6	rs43175035	3770554	A	G	0.0595123	0.263774	0.201443	0.19039
6	rs43174509	3775771	G	A	0.086311	0.27945	0.16886	0.0979403
6	rs42961884	3779417	C	T	0.323274	-0.0974043	0.109673	0.374468
6	rs41623357	3780334	A	G	0.0864317	0.259398	0.168882	0.124545
6	rs42961869	3798190	T	C	0.189039	0.0841053	0.127217	0.508538
6	rs42961866	3803139	C	A	0.232255	0.148804	0.121862	0.222053
6	rs134146192	3806891	C	A	0.135563	0.265645	0.141891	0.0611821
6	rs134956759	3807975	G	A	0.135563	0.265645	0.141891	0.0611821
6	rs133010142	3810006	A	C	0.474408	0.086022	0.104753	0.411537
6	rs109043931	3812432	G	T	0.389788	-0.229597	0.107893	0.0333364
6	rs135683957	3817199	A	G	0.389908	-0.225714	0.107931	0.0365019
6	rs136759276	3818492	A	G	0.389788	-0.230932	0.107566	0.0318014
6	rs110954597	3836649	G	A	0.389908	-0.221876	0.107605	0.0392132
6	rs110747891	3837402	G	A	0.389667	-0.228095	0.107707	0.0341977
6	rs42968882	3839122	G	A	0.389425	-0.221388	0.107749	0.0399122
6	rs42968872	3841578	G	A	0.389667	-0.228095	0.107707	0.0341977
6	rs42968842	3850521	G	A	0.389667	-0.228095	0.107707	0.0341977
6	rs42968836	3851652	T	C	0.389667	-0.228095	0.107707	0.0341977
6	rs211066383	3851653	A	G	0.0762916	0.179575	0.180376	0.319463
6	rs42968224	3852488	C	A	0.389184	-0.222091	0.107675	0.0391493
6	rs42968220	3853421	A	G	0.389305	-0.220276	0.10762	0.0406778
6	rs42968209	3854821	A	G	0.389305	-0.220276	0.10762	0.0406778
6	rs110044161	3856973	G	T	0.389667	-0.228095	0.107707	0.0341977
6	rs133831177	3858530	C	T	0.389667	-0.228095	0.107707	0.0341977
6	rs135114682	3859766	G	A	0.389667	-0.228095	0.107707	0.0341977
6	rs42968922	3862724	C	T	0.448938	-0.142175	0.105589	0.178145
6	rs43187035	3874522	C	T	0.448938	-0.140317	0.105584	0.183862
6	rs43187047	3875668	T	C	0.448938	-0.140317	0.105584	0.183862
6	rs43187055	3876607	G	A	0.448938	-0.140317	0.105584	0.183862
6	rs42724008	3881747	C	T	0.449058	-0.136645	0.105538	0.195406
6	rs42724002	3882381	C	T	0.449058	-0.136645	0.105538	0.195406
6	rs42724012	3885921	C	T	0.449058	-0.136645	0.105538	0.195406
6	rs42724021	3894674	C	T	0.384597	-0.142073	0.101774	0.162723
6	rs109582136	3899088	T	C	0.384597	-0.142073	0.101774	0.162723
6	rs42725039	3903222	G	A	0.384959	-0.148934	0.101842	0.143631
6	rs111015926	3906059	A	C	0.330275	-0.131433	0.104631	0.209061
6	rs42725055	3909166	T	G	0.430589	-0.0588209	0.0998754	0.5559
6	rs137664352	3914242	A	C	0.305529	-0.0226826	0.105762	0.830182
6	rs133389616	3916666	G	A	0.168155	0.20052	0.130816	0.125313
6	rs461547356	3916667	A	G	0.132183	-0.282298	0.142482	0.047559
6	rs42725071	3917683	A	G	0.0882424	0.241591	0.174545	0.166322
6	rs42725073	3918383	T	G	0.107557	0.128493	0.156724	0.412292
6	rs134002343	3920816	G	A	0.426364	0.0104194	0.102144	0.918751
6	rs42725083	3922347	A	G	0.443264	0.00402784	0.102032	0.968511
6	rs42725099	3924106	G	A	0.442902	0.0107048	0.101948	0.916374
6	rs42725112	3927297	T	C	0.445799	0.0495013	0.102306	0.628488
6	rs134929519	3928173	G	A	0.0950024	0.205396	0.163169	0.208107
6	rs42725124	3941144	T	C	0.442661	0.00865519	0.101907	0.932316
6	rs385731944	3941145	C	A	0.112385	-0.113233	0.146181	0.438572
6	rs133860167	3947400	T	C	0.266779	0.0645118	0.115703	0.577144
6	rs42725129	3948240	A	G	0.0971753	0.174002	0.160109	0.277135
6	rs132726442	3952313	G	A	0.135563	-0.0699027	0.135952	0.607132
6	rs42726240	3960065	A	G	0.235031	0.0190987	0.116185	0.86943
6	rs110828242	3961860	C	T	0.112506	-0.106011	0.146032	0.467875
6	rs109447446	3973285	G	T	0.332207	0.0679011	0.107136	0.526223
6	rs109353159	3985921	T	C	0.332327	0.0677121	0.107141	0.527393
6	rs109773246	3990077	A	G	0.324481	0.142574	0.115883	0.218574
6	rs110661345	3994395	A	G	0.205456	0.0202604	0.12628	0.872534
6	rs110074556	4004618	A	G	0.478875	0.0446566	0.100229	0.655927
6	rs136854271	4008058	C	T	0.479237	0.0464615	0.100247	0.643027
6	rs110062818	4010429	G	A	0.478634	0.0410893	0.099993	0.68113
6	rs42403548	4014474	T	G	0.270763	0.114186	0.11927	0.338379
6	rs134477906	4015801	A	G	0.242757	0.125014	0.118052	0.289612
6	rs136107872	4022569	C	T	0.242757	0.125014	0.118052	0.289612
6	rs42403534	4027046	A	G	0.107195	-0.0465326	0.158985	0.769763
6	rs42403559	4039589	C	T	0.403066	-0.0713239	0.102791	0.487764
6	rs42403566	4044895	T	C	0.403066	-0.0713239	0.102791	0.487764
6	rs110706840	4049985	A	C	0.20268	0.052893	0.128474	0.680557
6	rs135326744	4051355	G	A	0.301907	0.000635721	0.110371	0.995404
6	rs109180805	4064209	A	G	0.106953	-0.0580735	0.159437	0.715678
6	rs110727131	4066097	C	T	0.251811	-0.21557	0.111027	0.0521869
6	rs135538485	4068561	C	T	0.493361	0.175563	0.101345	0.0832154
6	rs42880522	4084466	G	A	0.299734	0.198465	0.116625	0.0888037
6	rs42880734	4086286	T	G	0.297803	0.203159	0.117347	0.0834045
6	rs133747960	4094969	T	G	0.0485273	-0.0720452	0.218174	0.741234
6	rs137440918	4099770	T	C	0.173708	0.0171462	0.138155	0.901229
6	rs136250056	4102241	G	A	0.251086	0.00277671	0.11441	0.980637
6	rs42880467	4106250	T	C	0.258088	0.116329	0.122349	0.341705
6	rs110232947	4107475	C	T	0.249034	0.106301	0.118501	0.369696
6	rs42880473	4108511	C	T	0.258088	0.116329	0.122349	0.341705
6	rs42880475	4111282	A	C	0.493844	-0.0688436	0.101166	0.496187
6	rs42880478	4114770	G	A	0.493602	0.0610143	0.101261	0.546812
6	rs42880513	4123642	G	A	0.490946	0.0545118	0.0994889	0.583748
6	rs110697019	4131597	A	C	0.493602	0.0610143	0.101261	0.546812
6	rs109869471	4132660	T	C	0.495051	0.0598259	0.101398	0.555184
6	rs134779120	4133245	A	G	0.495051	0.0598259	0.101398	0.555184
6	rs137780104	4138168	A	G	0.203646	0.0553766	0.127399	0.663801
6	rs43080434	4140062	A	G	0.0451473	0.230481	0.231005	0.318409
6	rs43080432	4140540	T	C	0.49493	0.0663104	0.101455	0.513373
6	rs43079528	4141240	A	G	0.49493	0.0663104	0.101455	0.513373
6	rs43079525	4144515	A	G	0.114558	0.0665061	0.142543	0.640808
6	rs135724176	4149974	T	C	0.289112	0.0399038	0.10818	0.712229
6	rs136044845	4150506	A	G	0.301183	0.0428962	0.106253	0.686419
6	rs137028368	4151048	C	T	0.301183	0.0428962	0.106253	0.686419
6	rs135317691	4154727	C	T	0.494689	0.0693123	0.101462	0.494522
6	rs42403596	4156416	A	G	0.406205	0.0999392	0.106898	0.349838
6	rs136631205	4182847	A	G	0.467769	-0.033593	0.101952	0.741779
6	rs42404150	4193024	C	T	0.470666	-0.0031698	0.102121	0.975238
6	rs42404176	4195222	G	A	0.470666	-0.0031698	0.102121	0.975238
6	rs135016931	4196944	A	G	0.471028	-0.00569893	0.102014	0.95545
6	rs132999948	4204819	A	G	0.469821	0.00527237	0.101769	0.958682
6	rs42404186	4208242	G	A	0.426485	-0.0507925	0.0984239	0.605814
6	rs42404182	4211180	G	A	0.171294	-0.018831	0.13975	0.892811
6	rs42404213	4214531	A	G	0.166828	-0.0698233	0.142739	0.624723
6	rs42404219	4215124	G	T	0.166828	-0.0698233	0.142739	0.624723
6	rs42404221	4216064	T	C	0.166828	-0.0698233	0.142739	0.624723
6	rs42404226	4217935	C	T	0.166828	-0.0698233	0.142739	0.624723
6	rs109549060	4218702	T	G	0.260744	0.0315463	0.115675	0.785072
6	rs109712835	4219621	C	T	0.187832	-0.0376127	0.13134	0.774589
6	rs42405036	4221438	G	A	0.224167	0.0448821	0.11708	0.701463
6	rs135312761	4222867	C	T	0.224167	0.0448821	0.11708	0.701463
6	rs42405058	4223562	C	A	0.224167	0.0448821	0.11708	0.701463
6	rs42405079	4231143	C	T	0.286939	-0.0575008	0.104029	0.580444
6	rs42405074	4234476	T	C	0.241067	-0.082725	0.111095	0.456492
6	rs135156561	4244937	T	C	0.186504	0.0950172	0.131036	0.468376
6	rs42405062	4246242	C	A	0.453766	-0.105422	0.0998088	0.290859
6	rs42405061	4247223	A	G	0.23141	-0.0341689	0.118835	0.773706
6	rs42405104	4255214	A	G	0.393168	-0.168687	0.102826	0.100899
6	rs42405095	4257285	T	C	0.423467	0.0318327	0.099386	0.748746
6	rs42405641	4273818	T	G	0.381941	0.0476533	0.104027	0.64689
6	rs42405658	4288963	G	A	0.368904	0.0233443	0.105489	0.824862
6	rs42405650	4290281	A	G	0.168276	-0.0369997	0.141543	0.793783
6	rs134950136	4291191	C	T	0.490826	-0.0689598	0.0963274	0.474059
6	rs135902069	4295691	T	C	0.133993	0.146286	0.142618	0.305024
6	rs136819806	4298860	G	A	0.483704	0.0799631	0.0975974	0.412606
6	rs134635519	4304991	A	C	0.391598	0.0863106	0.102212	0.398429
6	rs42405700	4310061	T	G	0.42238	0.0914127	0.100617	0.363603
6	rs109129762	4310838	G	T	0.345968	0.172061	0.102596	0.093528
6	rs42405713	4313362	A	C	0.245292	-0.11314	0.117287	0.334725
6	rs42406633	4317391	T	C	0.459198	-0.170412	0.0958786	0.0755078
6	rs42406661	4329137	C	A	0.319049	0.0999086	0.107785	0.353965
6	rs41579393	4334044	T	C	0.0439401	0.0075895	0.201149	0.969902
6	rs42406665	4335125	T	C	0.132665	0.0776629	0.135942	0.567799
6	rs41579394	4336926	A	G	0.0436987	0.0121786	0.201387	0.951778
6	rs42406669	4340090	A	G	0.316876	0.0891399	0.104522	0.393752
6	rs42406674	4343669	A	C	0.16055	-0.041002	0.125981	0.744832
6	rs132722972	4363397	G	A	0.186987	0.0567105	0.13466	0.673654
6	rs110321284	4368614	G	T	0.186866	0.0551945	0.134829	0.68227
6	rs43452461	4374874	A	G	0.340536	-0.0466746	0.103003	0.650449
6	rs137018915	4380668	A	G	0.488894	-0.0963059	0.103151	0.350488
6	rs132968868	4383831	T	C	0.488653	-0.101988	0.103208	0.323065
6	rs110599533	4386362	A	G	0.488774	-0.101666	0.103197	0.324541
6	rs109613226	4399364	G	A	0.413568	0.00666477	0.101129	0.947455
6	rs137149952	4417168	A	G	0.423346	0.0859672	0.0994007	0.387118
6	rs135719251	4424585	A	G	0.0877595	0.0571447	0.178798	0.749268
6	rs133167906	4427406	C	T	0.486842	0.0467872	0.0984223	0.634522
6	rs134473758	4433709	C	T	0.470063	0.029251	0.100459	0.77092
6	rs136101538	4435607	G	A	0.397755	-0.0424728	0.0986309	0.666742
6	rs133378372	4439159	A	G	0.397755	-0.0408293	0.09866	0.678992
6	rs43452489	4445683	T	C	0.264124	-0.0120013	0.116923	0.918246
6	rs43452487	4446857	A	G	0.229479	0.0204093	0.116093	0.86045
6	rs43452486	4448316	T	C	0.172622	-0.00955685	0.131685	0.942145
6	rs43452482	4453106	A	C	0.382907	-0.0170994	0.107635	0.873776
6	rs136469920	4462349	G	A	0.210647	-0.00645239	0.121221	0.95755
6	rs132964190	4462350	C	G	0.210647	-0.00645239	0.121221	0.95755
6	rs133980713	4475086	C	A	0.382665	-0.0242828	0.10783	0.821827
6	rs137840267	4475087	G	A	0.158981	-0.0451153	0.140987	0.748971
6	rs110317599	4477987	T	C	0.247344	0.00211589	0.111431	0.98485
6	rs43452526	4481497	T	C	0.18916	-0.0385006	0.124975	0.758031
6	rs137155533	4492278	A	G	0.0455094	-0.0862507	0.209951	0.68121
6	rs135101730	4501294	A	C	0.186021	-0.0156098	0.125203	0.90078
6	rs43453343	4502134	C	T	0.240826	0.0120207	0.115242	0.916925
6	rs43453349	4516243	G	A	0.0602366	-0.178937	0.188411	0.342258
6	rs134174902	4517427	A	G	0.442661	-0.0309473	0.10778	0.77401
6	rs43453364	4518781	A	G	0.241429	0.00497248	0.114912	0.965485
6	rs43453362	4519757	T	C	0.0602366	-0.178937	0.188411	0.342258
6	rs43454233	4525798	G	A	0.442419	-0.0372981	0.107745	0.729215
6	rs43454238	4530450	A	G	0.442419	-0.0372981	0.107745	0.729215
6	rs41650738	4531037	T	G	0.128199	0.0795668	0.138392	0.565333
6	rs43454244	4532099	A	G	0.442419	-0.0372981	0.107745	0.729215
6	rs43454247	4535753	T	C	0.158981	-0.0305001	0.131316	0.816333
6	rs43454250	4541175	C	T	0.158981	-0.0305001	0.131316	0.816333
6	rs43454262	4546955	A	G	0.452197	-0.0277928	0.10769	0.796344
6	rs43454260	4548788	T	C	0.44254	-0.0438966	0.107502	0.68303
6	rs43454258	4550916	T	C	0.15886	-0.0249205	0.131308	0.849476
6	rs135783355	4553543	G	T	0.15886	-0.0249205	0.131308	0.849476
6	rs43453369	4556138	C	T	0.451473	-0.0187945	0.107714	0.861484
6	rs109404839	4557501	T	C	0.15886	-0.0249205	0.131308	0.849476
6	rs43453370	4558657	G	A	0.451473	-0.0187945	0.107714	0.861484
6	rs43453377	4564331	A	G	0.451473	-0.0187945	0.107714	0.861484
6	rs135009814	4565736	T	C	0.15886	-0.0249205	0.131308	0.849476
6	rs43453379	4568539	A	G	0.441816	-0.0349475	0.107542	0.745208
6	rs43453403	4570068	G	A	0.157533	-0.0230205	0.131959	0.86151
6	rs135488142	4574861	T	C	0.0950024	0.0949784	0.165522	0.566095
6	rs43453394	4575710	A	G	0.396185	-0.0393949	0.108352	0.71617
6	rs43453380	4586511	A	G	0.496499	0.0470407	0.104746	0.653364
6	rs133394052	4590521	C	T	0.457267	-0.0448076	0.104634	0.668482
6	rs43453428	4597971	G	A	0.15886	-0.0249205	0.131308	0.849476
6	rs110505057	4624399	C	T	0.14196	0.0573027	0.137112	0.676001
6	rs43144276	4636950	A	G	0.290198	-0.0997985	0.110654	0.367111
6	rs109177866	4640097	T	C	0.374819	0.0139227	0.106169	0.895666
6	rs43144274	4640929	G	A	0.3345	-0.0158864	0.111872	0.887076
6	rs43144273	4641449	A	G	0.374819	0.0139227	0.106169	0.895666
6	rs132941321	4647225	T	C	0.374819	0.0139227	0.106169	0.895666
6	rs137090451	4649894	T	C	0.374819	0.0139227	0.106169	0.895666
6	rs42879018	4654581	C	T	0.382545	0.0206497	0.105589	0.844949
6	rs42879013	4659338	T	C	0.292974	-0.103034	0.110378	0.35058
6	rs109401963	4665890	C	T	0.0671173	0.118174	0.202928	0.560334
6	rs110530563	4684411	C	T	0.0671173	0.118174	0.202928	0.560334
6	rs133327818	4688389	G	T	0.0671173	0.118174	0.202928	0.560334
6	rs137659032	4702047	G	A	0.308547	0.143654	0.109035	0.187669
6	rs42798199	4707870	A	G	0.292612	-0.0998885	0.110263	0.364983
6	rs137260598	4710794	A	G	0.213061	0.0284382	0.125015	0.820051
6	rs136053774	4714613	G	A	0.308909	0.14952	0.109021	0.170226
6	rs137031006	4719697	T	G	0.0679623	0.321249	0.186596	0.0851371
6	rs42798190	4726782	A	G	0.334862	-0.0152506	0.1117	0.891401
6	rs133674029	4727485	G	A	0.202921	0.00663401	0.129827	0.959247
6	rs42798187	4733295	T	C	0.334862	-0.0152506	0.1117	0.891401
6	rs136697826	4737722	A	G	0.292733	-0.0657705	0.108757	0.545347
6	rs42798182	4746604	G	T	0.485997	-0.00504429	0.0953334	0.957802
6	rs42798166	4748812	G	A	0.422018	0.0217665	0.0967038	0.821914
6	rs132773085	4750917	T	C	0.226702	-0.0962052	0.116131	0.407431
6	rs42798148	4753508	A	G	0.236359	-0.0991708	0.115626	0.391065
6	rs109120174	4755356	A	G	0.23648	-0.0941361	0.115677	0.415769
6	rs42797402	4760146	G	A	0.236601	-0.0955677	0.115661	0.408648
6	rs134334829	4782814	T	G	0.11154	0.0776796	0.158637	0.624367
6	rs137617451	4786967	A	G	0.207508	0.00639179	0.120798	0.957801
6	rs133175452	4788627	A	C	0.207508	0.00639179	0.120798	0.957801
6	rs134482487	4789795	G	A	0.207508	0.00639179	0.120798	0.957801
6	rs136109125	4790872	G	A	0.20775	0.00455584	0.120697	0.96989
6	rs43027789	4793085	T	C	0.0653066	-0.257704	0.196952	0.190717
6	rs137263674	4794234	G	A	0.11142	0.071073	0.158721	0.654307
6	rs136035811	4798083	G	T	0.149083	0.0838054	0.137044	0.540854
6	rs136880988	4802599	A	G	0.11818	-0.0100144	0.155127	0.948528
6	rs43114919	4815627	T	C	0.16562	-0.178661	0.130225	0.170083
6	rs43114916	4820154	C	T	0.445558	0.0399158	0.101373	0.693764
6	rs43114914	4821649	C	T	0.446041	0.0359517	0.101308	0.722683
6	rs135593044	4823959	C	T	0.175036	0.0267725	0.128597	0.835082
6	rs133114898	4826309	C	T	0.175036	0.0267725	0.128597	0.835082
6	rs43114905	4829088	T	C	0.270521	0.0264284	0.114672	0.817727
6	rs43114904	4829805	T	G	0.34971	0.0783074	0.110602	0.47894
6	rs108969727	4837150	G	T	0.36649	0.0052462	0.102136	0.959035
6	rs110747104	4838658	G	A	0.269073	0.0360908	0.11485	0.753336
6	rs110704476	4841898	C	T	0.270159	0.0316834	0.114688	0.78235
6	rs109302802	4842625	T	C	0.27028	0.0344699	0.114725	0.76383
6	rs110505186	4843434	T	C	0.109488	-0.129786	0.152987	0.396246
6	rs109286288	4844426	G	A	0.27028	0.0344699	0.114725	0.76383
6	rs43126174	4845386	G	T	0.109367	-0.137188	0.153096	0.370204
6	rs43126186	4848588	C	A	0.109367	-0.137188	0.153096	0.370204
6	rs43126190	4850213	A	G	0.109367	-0.137188	0.153096	0.370204
6	rs110716687	4851713	G	A	0.272453	0.0395715	0.113682	0.727773
6	rs109127017	4854731	C	T	0.0643409	-0.200919	0.198831	0.312256
6	rs134146860	4855500	C	T	0.269194	0.0625582	0.11501	0.586486
6	rs43190182	4857945	T	G	0.270401	0.0672552	0.114737	0.557762
6	rs136416419	4862921	A	G	0.222477	0.0482503	0.113942	0.671958
6	rs42584724	4868243	C	T	0.455818	-0.0796663	0.0975361	0.41405
6	rs135309728	4873436	G	A	0.367335	0.0175029	0.100721	0.862041
6	rs42584651	4886837	A	G	0.115886	0.0904751	0.150039	0.546501
6	rs42584654	4888244	G	A	0.411999	-0.149189	0.103114	0.147944
6	rs42584656	4889492	C	T	0.419966	0.0175281	0.102919	0.864767
6	rs42584657	4890621	A	G	0.419604	0.0172207	0.10293	0.867131
6	rs42584662	4893998	T	C	0.412361	-0.146923	0.10324	0.154701
6	rs132764850	4894696	T	C	0.41055	0.0195937	0.103449	0.849776
6	rs42584668	4900128	T	C	0.419725	0.0165239	0.103	0.872545
6	rs42584677	4907023	T	G	0.285128	0.0765285	0.108089	0.478937
6	rs110684277	4912445	T	C	0.423708	0.0329884	0.105009	0.753409
6	rs109853550	4916036	A	G	0.132183	0.116739	0.162641	0.472899
6	rs43171924	4922173	A	G	0.225736	-0.126455	0.113719	0.266141
6	rs41664273	4927272	T	C	0.354297	-0.0494982	0.104345	0.635236
6	rs133731854	4929152	T	C	0.493602	-0.0490667	0.103268	0.634688
6	rs136471481	4935780	A	G	0.225616	-0.119158	0.113747	0.294836
6	rs43181122	4936393	T	C	0.274505	-0.0294713	0.111522	0.791577
6	rs137213716	4942854	A	G	0.355746	0.00643407	0.10382	0.950584
6	rs136271907	4944524	C	A	0.36818	-0.0737177	0.103093	0.474572
6	rs135155231	4948395	C	A	0.450869	0.01961	0.102051	0.847618
6	rs132734492	4950064	A	G	0.341985	0.0962883	0.106682	0.366751
6	rs133536320	4955040	C	T	0.0865524	0.198149	0.175563	0.259045
6	rs135281538	4958964	T	C	0.0865524	0.198149	0.175563	0.259045
6	rs132889104	4963839	C	T	0.2669	0.0368107	0.113228	0.745103
6	rs134191170	4964608	G	A	0.2669	0.0368107	0.113228	0.745103
6	rs135903677	4970259	G	A	0.0830517	0.186889	0.183782	0.309197
6	rs136309368	4994214	A	G	0.156446	0.149428	0.147816	0.31206
6	rs136358753	5012389	G	A	0.262796	0.0909153	0.11793	0.44075
6	rs136821909	5016344	C	T	0.179986	0.0266729	0.13535	0.843776
6	rs134640077	5021363	C	T	0.167431	0.0655947	0.140103	0.63965
6	rs110446277	5025746	C	T	0.256639	-0.0254279	0.11639	0.827062
6	rs137728371	5028589	T	C	0.15548	0.148781	0.148382	0.316012
6	rs133975238	5031378	C	A	0.411033	0.0579457	0.104355	0.578706
6	rs134798460	5034865	A	C	0.411033	0.0579457	0.104355	0.578706
6	rs135985289	5051712	A	G	0.243964	0.0109491	0.120127	0.927376
6	rs133657677	5055597	G	A	0.163206	-0.073277	0.136641	0.591769
6	rs135014003	5062235	C	A	0.169604	0.0745387	0.138921	0.591576
6	rs136259734	5063040	C	T	0.169966	0.0783935	0.138423	0.571168
6	rs136991904	5065951	T	C	0.316634	0.0360398	0.109358	0.741734
6	rs135098578	5069972	G	T	0.169604	0.0745387	0.138921	0.591576
6	rs136593268	5071197	T	C	0.316514	0.0345771	0.109331	0.751806
6	rs134001854	5074619	A	C	0.169604	0.0745387	0.138921	0.591576
6	rs135987931	5076651	C	T	0.316514	0.0345771	0.109331	0.751806
6	rs132957241	5078088	A	G	0.316514	0.0345771	0.109331	0.751806
6	rs134606201	5078805	A	G	0.169725	0.0768908	0.138938	0.579978
6	rs136142571	5090033	G	T	0.409826	0.0657386	0.104399	0.528901
6	rs110194741	5092431	C	A	0.116007	0.0943326	0.148872	0.52631
6	rs42839594	5097695	C	T	0.374215	0.0721161	0.1037	0.486787
6	rs42839599	5101727	C	T	0.374095	0.0954766	0.103736	0.357374
6	rs134550139	5108046	T	C	0.0942781	0.0650089	0.170299	0.702658
6	rs41617485	5111696	G	A	0.0969338	0.00818303	0.160581	0.959358
6	rs41617486	5114281	C	T	0.0945196	0.0436253	0.169506	0.796895
6	rs136768136	5118327	A	G	0.273781	0.0678219	0.114785	0.554615
6	rs42840743	5122387	C	T	0.235635	0.0955506	0.124535	0.442927
6	rs42839626	5129787	G	T	0.275109	0.0510983	0.114515	0.655443
6	rs42840765	5141190	G	A	0.275712	0.058626	0.114154	0.607553
6	rs133359084	5155027	T	C	0.272694	0.0608766	0.115131	0.596972
6	rs42647471	5174278	C	A	0.323515	0.104175	0.108995	0.339183
6	rs136206552	5197676	G	A	0.265814	0.0635229	0.116387	0.585208
6	rs133965235	5201867	C	T	0.265814	0.0635229	0.116387	0.585208
6	rs29024012	5205468	G	A	0.321101	0.113129	0.109326	0.300769
6	rs42648538	5207637	A	G	0.177933	-0.0836631	0.144253	0.561932
6	rs133127271	5213570	A	G	0.276195	0.0149826	0.115072	0.896407
6	rs42648544	5221411	C	T	0.391357	-0.0184917	0.105051	0.860274
6	rs42648552	5222679	G	A	0.391357	-0.0184917	0.105051	0.860274
6	rs42648533	5225746	C	T	0.392685	-0.0193638	0.105082	0.853799
6	rs134031343	5227067	C	T	0.392564	-0.0187629	0.105186	0.858426
6	rs42648027	5228902	G	A	0.447972	0.0377262	0.104403	0.717836
6	rs110086077	5230318	G	A	0.392564	-0.0187629	0.105186	0.858426
6	rs42648001	5234762	T	C	0.246016	-0.0586576	0.121618	0.629584
6	rs42647982	5237576	C	T	0.246016	-0.0586576	0.121618	0.629584
6	rs133505798	5238677	T	C	0.207146	0.00171996	0.13167	0.989578
6	rs133622419	5238678	G	T	0.246016	-0.0586576	0.121618	0.629584
6	rs134807778	5241361	T	C	0.207146	0.00171996	0.13167	0.989578
6	rs42647528	5245467	G	A	0.207146	0.00171996	0.13167	0.989578
6	rs136770834	5252711	G	A	0.0420087	-0.218757	0.225881	0.332814
6	rs110811389	5255768	T	C	0.0420087	-0.218757	0.225881	0.332814
6	rs137841843	5264649	A	G	0.0420087	-0.218757	0.225881	0.332814
6	rs109107155	5273542	C	T	0.0388701	-0.226515	0.236057	0.337268
6	rs135182482	5279204	C	T	0.0388701	-0.226515	0.236057	0.337268
6	rs137488368	5291822	G	A	0.0388701	-0.226515	0.236057	0.337268
6	rs109652804	5295033	T	G	0.0421294	-0.197049	0.221146	0.372911
6	rs136941240	5298300	T	C	0.0388701	-0.226515	0.236057	0.337268
6	rs134304916	5912238	G	A	0.0389908	-0.146224	0.236512	0.536409
6	rs383615849	5912239	C	T	0.0389908	-0.146224	0.236512	0.536409
6	rs42914700	5965910	G	A	0.258933	0.0220623	0.122928	0.857567
6	rs135550352	6502610	G	A	0.0282472	-0.0461748	0.282663	0.870238
6	rs136709778	6510612	G	A	0.0282472	-0.0461748	0.282663	0.870238
6	rs134330143	6517776	A	G	0.0282472	-0.0461748	0.282663	0.870238
6	rs136311327	6522730	G	A	0.0282472	-0.0461748	0.282663	0.870238
6	rs109168104	6644962	C	T	0.463544	-0.160479	0.0984997	0.103263
6	rs137278316	6648304	T	C	0.0282472	-0.0461748	0.282663	0.870238
6	rs136716037	6657134	G	T	0.0310237	-0.0379306	0.269336	0.888004
6	rs133736166	6680850	A	G	0.0283679	-0.0436513	0.281767	0.876884
6	rs133543250	6694159	A	C	0.0283679	-0.0436513	0.281767	0.876884
6	rs136131417	6697815	T	G	0.150773	-0.0723509	0.134669	0.591095
6	rs133893239	6702739	T	G	0.0768952	-0.407588	0.168626	0.0156445
6	rs137039464	6717220	T	C	0.0771366	-0.404486	0.168178	0.0161676
6	rs135984309	6724624	C	T	0.0773781	-0.392636	0.16745	0.0190375
6	rs132951115	6736226	C	T	0.0768952	-0.407588	0.168626	0.0156445
6	rs134582372	6741813	C	T	0.0684452	-0.383725	0.182586	0.0355875
6	rs137464339	6752289	G	A	0.0768952	-0.407588	0.168626	0.0156445
6	rs136181678	6762286	A	G	0.333293	-0.0440163	0.105847	0.677522
6	rs110316920	6763904	G	T	0.333293	-0.0440163	0.105847	0.677522
6	rs109166105	6765032	T	G	0.333293	-0.0440163	0.105847	0.677522
6	rs110338959	6766278	C	T	0.372887	-0.00836694	0.101064	0.93402
6	rs133293271	6767358	G	A	0.372887	-0.00836694	0.101064	0.93402
6	rs109817406	6770460	G	A	0.333414	-0.0466518	0.105816	0.659302
6	rs41567737	6773262	C	A	0.333293	-0.0440163	0.105847	0.677522
6	rs134666328	6774845	G	A	0.333293	-0.0440163	0.105847	0.677522
6	rs109515168	6777447	T	C	0.333414	-0.0406905	0.105826	0.700606
6	rs136881233	6778348	G	A	0.333414	-0.0406905	0.105826	0.700606
6	rs109894812	6788864	C	T	0.218735	-0.183764	0.112022	0.100917
6	rs110274506	6789852	C	T	0.226823	-0.20399	0.11015	0.064036
6	rs43446151	6792008	A	G	0.226702	-0.201263	0.110193	0.0677814
6	rs109692298	6792936	A	C	0.372767	-0.0118491	0.101051	0.906656
6	rs134765101	6797108	A	G	0.372767	-0.0118491	0.101051	0.906656
6	rs110404350	6799768	G	A	0.228875	-0.215251	0.109565	0.0494615
6	rs43446153	6807282	T	C	0.296717	-0.0968698	0.118932	0.415358
6	rs110527666	6808125	A	C	0.393892	0.0517945	0.104415	0.619862
6	rs109694226	6810449	C	T	0.0281265	-0.0537585	0.276945	0.846088
6	rs108991487	6812923	C	T	0.34126	0.00679929	0.101732	0.946713
6	rs109171384	6813696	A	G	0.0729116	-0.454353	0.179923	0.0115613
6	rs133519761	6816217	G	A	0.404032	0.0147508	0.110284	0.893598
6	rs110471069	6817875	T	C	0.328585	0.238528	0.111342	0.0321692
6	rs42962974	6825847	C	T	0.35478	0.264488	0.109766	0.0159714
6	rs42962966	6826397	C	T	0.138098	-0.296516	0.141233	0.035775
6	rs109983182	6831056	A	G	0.287542	0.329775	0.111839	0.00319151
6	rs42962211	6834725	A	G	0.287542	0.329775	0.111839	0.00319151
6	rs109018551	6837812	G	A	0.141115	-0.203391	0.138944	0.143238
6	rs133769598	6840433	A	C	0.496379	0.131494	0.10538	0.212103
6	rs42962200	6844041	G	T	0.141598	-0.140996	0.137478	0.305084
6	rs136639713	6852849	A	G	0.422984	0.146814	0.10325	0.155046
6	rs41622668	6855948	A	G	0.422984	0.146814	0.10325	0.155046
6	rs41665876	6860870	A	G	0.422984	0.146814	0.10325	0.155046
6	rs133146928	6861489	A	G	0.422984	0.146814	0.10325	0.155046
6	rs42962190	6863414	T	C	0.288025	0.325986	0.11199	0.00360445
6	rs29020786	6864356	C	T	0.0432158	-0.2773	0.23888	0.245711
6	rs135522282	6868210	T	C	0.422984	0.146814	0.10325	0.155046
6	rs43000619	6870970	A	G	0.140029	-0.167256	0.139315	0.229925
6	rs135892082	6881832	A	G	0.0555287	-0.0595637	0.205316	0.771734
6	rs29011556	6890983	T	C	0.138098	-0.031816	0.134261	0.81268
6	rs43001532	6897003	T	C	0.314824	0.272191	0.108959	0.0124857
6	rs43001534	6900553	A	G	0.452801	0.221516	0.100201	0.0270552
6	rs137558322	6902973	A	G	0.313375	0.284511	0.109017	0.00906011
6	rs109344747	6920444	G	T	0.421777	0.203274	0.100738	0.0436063
6	rs42714554	6937201	T	G	0.284766	0.256456	0.112395	0.0225051
6	rs42714560	6938132	G	T	0.450628	0.230153	0.100711	0.0222966
6	rs42714562	6939224	A	G	0.450507	0.232651	0.100694	0.0208617
6	rs42714567	6940684	G	A	0.295751	0.290482	0.109758	0.00813118
6	rs135109030	6941763	G	T	0.487929	0.00244586	0.100468	0.980578
6	rs110324412	6951366	C	T	0.334259	0.276044	0.105406	0.00882222
6	rs42715475	6957652	A	G	0.334259	0.276044	0.105406	0.00882222
6	rs42714543	6964482	C	T	0.33281	0.258078	0.104974	0.0139517
6	rs42713597	6972845	T	C	0.375785	0.0246975	0.104953	0.81396
6	rs42713616	6976649	G	A	0.220666	-0.234109	0.117228	0.0458205
6	rs42713623	6977437	A	G	0.220666	-0.234109	0.117228	0.0458205
6	rs42713627	6978708	A	G	0.377837	0.0181537	0.105727	0.863671
6	rs42713571	6985091	G	T	0.20775	-0.288289	0.12199	0.0181168
6	rs42713568	6986109	A	G	0.194592	-0.302698	0.125909	0.0162124
6	rs42712829	7046383	G	T	0.202076	-0.259375	0.120727	0.0316792
6	rs42712820	7050818	A	G	0.48141	-0.0559101	0.103256	0.588183
6	rs42712808	7056323	G	A	0.333897	-0.0146614	0.116062	0.899475
6	rs134579880	7153235	C	T	0.277764	-0.0332726	0.128432	0.795583
6	rs43448882	7153866	T	C	0.277764	-0.0332726	0.128432	0.795583
6	rs43448877	7154732	C	T	0.277764	-0.0332726	0.128432	0.795583
6	rs137168103	7155317	C	A	0.277764	-0.0332726	0.128432	0.795583
6	rs110809260	7157636	A	G	0.277402	-0.0340821	0.12849	0.790816
6	rs109665010	7158523	G	T	0.277764	-0.0332726	0.128432	0.795583
6	rs110762328	7159060	T	C	0.277644	-0.0347056	0.12863	0.787307
6	rs43448860	7164813	G	T	0.277764	-0.0314168	0.128664	0.807095
6	rs43448852	7165615	A	G	0.277764	-0.0314168	0.128664	0.807095
6	rs43448847	7166271	T	G	0.330155	-0.00561702	0.11883	0.962299
6	rs137502310	7169626	A	G	0.277764	-0.0314168	0.128664	0.807095
6	rs136198801	7171055	T	C	0.277764	-0.0314168	0.128664	0.807095
6	rs43448837	7171768	C	T	0.277764	-0.0314168	0.128664	0.807095
6	rs43448831	7172627	C	A	0.277764	-0.0314168	0.128664	0.807095
6	rs109069163	7192458	C	A	0.235394	0.163086	0.115507	0.157972
6	rs43448170	7196887	G	A	0.448213	-0.0441654	0.104304	0.671982
6	rs43448178	7197667	C	T	0.448213	-0.0441654	0.104304	0.671982
6	rs134033317	7203854	G	A	0.445558	-0.0663228	0.104236	0.524598
6	rs137663322	7209469	C	T	0.238411	0.14532	0.114609	0.204812
6	rs110133284	7214663	A	G	0.183728	0.174648	0.127602	0.171095
6	rs29016445	7220836	A	G	0.178778	-0.121986	0.13323	0.359875
6	rs137101944	7222019	G	T	0.127837	-0.0143939	0.141216	0.918813
6	rs110041249	7240005	A	G	0.126509	0.00157045	0.142129	0.991184
6	rs134794742	7244022	C	T	0.12675	0.0120778	0.141753	0.9321
6	rs135534623	7252882	A	G	0.0481651	0.314626	0.198478	0.112923
6	rs43448155	7258668	T	C	0.179986	-0.137555	0.128548	0.284589
6	rs110574097	7263534	A	G	0.305529	-0.0765375	0.111586	0.492772
6	rs134541554	7278974	A	C	0.305529	-0.0765375	0.111586	0.492772
6	rs137833612	7281566	G	A	0.184935	-0.0959419	0.126378	0.447755
6	rs133885800	7283245	T	G	0.305529	-0.0765375	0.111586	0.492772
6	rs135156732	7285255	C	T	0.184935	-0.0959419	0.126378	0.447755
6	rs109972773	7289235	A	C	0.171294	0.1248	0.122898	0.309877
6	rs136434735	7296416	G	T	0.12325	-0.0042838	0.144153	0.976293
6	rs133780389	7299525	T	C	0.12325	-0.0042838	0.144153	0.976293
6	rs110915265	7300431	A	G	0.12325	-0.0042838	0.144153	0.976293
6	rs43447518	7302809	C	T	0.468252	0.0554206	0.101073	0.583469
6	rs136944870	7304262	A	G	0.12325	-0.0042838	0.144153	0.976293
6	rs29013370	7309592	A	G	0.294785	-0.0107386	0.110455	0.922551
6	rs109693439	7327210	T	C	0.171535	0.21627	0.133488	0.105202
6	rs109480710	7328010	A	G	0.182279	0.190912	0.128884	0.138535
6	rs43447513	7334763	G	A	0.354056	-0.0982802	0.11593	0.396574
6	rs43447488	7344027	T	C	0.179623	0.206077	0.129596	0.1118
6	rs43447501	7350187	T	C	0.171535	0.21627	0.133488	0.105202
6	rs43447507	7352398	C	T	0.179623	0.206077	0.129596	0.1118
6	rs135680408	7360335	A	C	0.443506	-0.146979	0.105465	0.163431
6	rs43447476	7361341	G	A	0.171535	0.21627	0.133488	0.105202
6	rs110259433	7363787	T	C	0.159826	-0.0905169	0.136521	0.507315
6	rs43447479	7364713	G	A	0.287663	0.175157	0.105347	0.096377
6	rs43447472	7368574	T	G	0.33945	0.0860829	0.107757	0.42437
6	rs136719236	7370738	A	G	0.171294	0.231759	0.133594	0.0827753
6	rs43447467	7375244	G	T	0.171415	0.228094	0.133532	0.0876074
6	rs43447464	7376871	C	A	0.169483	0.225371	0.132971	0.090097
6	rs133960617	7381876	C	T	0.314582	0.000345898	0.103427	0.997332
6	rs43447443	7383172	C	A	0.171415	0.228094	0.133532	0.0876074
6	rs109181629	7387826	T	G	0.31422	0.00745964	0.103479	0.942532
6	rs133892041	7390433	A	G	0.354056	-0.0982802	0.11593	0.396574
6	rs43446918	7394766	C	A	0.411999	-0.0340333	0.107241	0.750975
6	rs136057216	7399468	T	C	0.259295	0.249239	0.117707	0.0342215
6	rs133575612	7401950	A	C	0.131096	-0.216403	0.144743	0.134893
6	rs43446911	7404928	G	A	0.138218	-0.0543621	0.138515	0.694715
6	rs43446901	7421447	T	C	0.0927088	-0.0841056	0.154094	0.585199
6	rs43446899	7424813	A	G	0.132062	-0.0904049	0.139896	0.518132
6	rs136702136	7429130	G	A	0.306977	0.175564	0.113962	0.123427
6	rs43446889	7436488	A	G	0.110092	0.00876082	0.158741	0.955988
6	rs110797178	7450813	T	C	0.248672	-0.159373	0.114423	0.16367
6	rs43446878	7457354	C	A	0.248551	-0.162083	0.114497	0.15689
6	rs133556863	7463583	T	C	0.205939	0.194771	0.12367	0.115273
6	rs135189205	7466830	T	C	0.205939	0.194771	0.12367	0.115273
6	rs136040025	7469872	A	C	0.0890874	-0.146925	0.174759	0.400498
6	rs136719545	7472920	G	A	0.493481	-0.183034	0.105887	0.083884
6	rs43446864	7474138	A	G	0.494326	-0.183829	0.105692	0.0819837
6	rs43446861	7474702	A	G	0.494326	-0.183829	0.105692	0.0819837
6	rs43446856	7475636	T	C	0.494085	-0.18924	0.105761	0.0735647
6	rs133701445	7476830	C	T	0.483583	-0.151048	0.101956	0.138471
6	rs43446839	7482479	G	A	0.257967	0.19272	0.115026	0.093846
6	rs43446840	7482937	G	A	0.0514244	0.0942226	0.237962	0.692137
6	rs133850824	7484246	A	G	0.190005	0.138086	0.127449	0.278604
6	rs43446843	7486764	G	A	0.0516659	0.0951468	0.236785	0.687811
6	rs109325140	7503061	A	G	0.472115	-0.0762159	0.10513	0.468473
6	rs137492990	7503062	C	G	0.0514244	0.0942226	0.237962	0.692137
6	rs110467272	7508317	T	C	0.471994	-0.0773611	0.105071	0.461566
6	rs110547961	7509450	A	G	0.277402	0.0511995	0.111428	0.645886
6	rs109207461	7510589	A	G	0.472115	-0.0794812	0.105113	0.44956
6	rs110749682	7511444	C	T	0.472115	-0.0794812	0.105113	0.44956
6	rs137623796	7512280	A	G	0.414413	-0.0350497	0.105582	0.739913
6	rs108953964	7513522	T	C	0.164051	-0.109044	0.133216	0.413044
6	rs29011329	7514029	C	T	0.379889	0.094273	0.101129	0.351231
6	rs137225213	7514609	C	T	0.414413	-0.0350497	0.105582	0.739913
6	rs43446213	7516841	C	T	0.378682	0.090403	0.101265	0.371997
6	rs43446203	7525093	C	T	0.278851	-0.0419211	0.111411	0.706712
6	rs43446197	7528995	T	C	0.313979	-0.0104604	0.108796	0.923404
6	rs41652875	7529696	A	G	0.351159	0.0536513	0.103431	0.60396
6	rs43112214	7545416	A	G	0.403308	0.072341	0.101764	0.477164
6	rs109435946	7555102	C	T	0.0707388	0.155373	0.186522	0.404844
6	rs109543486	7555650	C	T	0.0707388	0.155373	0.186522	0.404844
6	rs109204459	7560031	T	G	0.0707388	0.155373	0.186522	0.404844
6	rs134200162	7560486	A	G	0.0755674	0.0588771	0.174933	0.736441
6	rs109251194	7561109	G	A	0.0707388	0.155373	0.186522	0.404844
6	rs43058187	7577760	A	G	0.385442	-0.0689103	0.105289	0.512797
6	rs43058181	7587776	T	C	0.416948	0.102705	0.101077	0.309578
6	rs43058179	7592918	T	C	0.416345	0.10523	0.101375	0.299256
6	rs135402556	7601467	C	T	0.331241	-0.106982	0.107908	0.321481
6	rs42930034	7611541	G	T	0.244206	-0.0217968	0.126616	0.86332
6	rs110746721	7613688	A	G	0.244326	-0.0415408	0.126464	0.742549
6	rs42930047	7614521	A	G	0.241188	-0.0334286	0.128081	0.794095
6	rs109264351	7616256	T	C	0.0293337	-0.0326414	0.261461	0.900648
6	rs42928709	7618954	C	T	0.245534	-0.0331365	0.126194	0.792871
6	rs137227671	7620970	T	G	0.0293337	-0.0326414	0.261461	0.900648
6	rs42928696	7622351	T	C	0.245534	-0.0331365	0.126194	0.792871
6	rs42928693	7625651	A	C	0.0293337	-0.0326414	0.261461	0.900648
6	rs29013456	7634571	G	A	0.0391115	-0.0868372	0.175374	0.62049
6	rs42928688	7639790	C	T	0.246016	-0.0148452	0.125914	0.906147
6	rs43194874	7646285	C	T	0.245534	-0.0331365	0.126194	0.792871
6	rs133783535	7650366	T	C	0.0682038	0.139689	0.180914	0.440039
6	rs135950195	7654064	G	A	0.217769	0.193407	0.120819	0.109422
6	rs43524853	7655953	A	C	0.486721	-0.0708888	0.10202	0.487148
6	rs43524873	7657073	T	C	0.217769	0.193407	0.120819	0.109422
6	rs133128373	7658186	C	T	0.429986	0.0800237	0.100458	0.425688
6	rs137166254	7659000	A	G	0.429986	0.0800237	0.100458	0.425688
6	rs43524875	7659466	T	C	0.211975	-0.0716862	0.118631	0.545658
6	rs43524878	7660743	A	G	0.12494	-0.0232569	0.146842	0.874157
6	rs109393196	7662835	T	C	0.152463	0.0385113	0.175442	0.826253
6	rs134049880	7666963	T	C	0.429986	0.0866457	0.100436	0.388306
6	rs135691524	7671266	T	G	0.429986	0.0866457	0.100436	0.388306
6	rs136814978	7671891	C	T	0.429986	0.0866457	0.100436	0.388306
6	rs134690615	7672446	G	A	0.429986	0.0866457	0.100436	0.388306
6	rs137561044	7674615	G	A	0.391115	0.133248	0.101568	0.18955
6	rs133167874	7677366	T	G	0.450024	-0.0500878	0.0982823	0.61031
6	rs109750926	7681332	C	T	0.384114	-0.0421296	0.099854	0.673089
6	rs136486114	7682246	T	G	0.123853	-0.0368643	0.147683	0.802883
6	rs133411935	7683865	T	C	0.387735	-0.0393195	0.0999406	0.694003
6	rs134998205	7684607	C	A	0.363834	-0.147695	0.109307	0.176635
6	rs136543222	7685073	G	A	0.363472	-0.137302	0.109519	0.209959
6	rs136986306	7687401	A	G	0.324843	-0.102973	0.114565	0.368751
6	rs135161888	7689145	C	T	0.329189	0.00736066	0.106116	0.9447
6	rs137732084	7690050	C	T	0.325688	0.0353976	0.109223	0.745873
6	rs133631739	7690910	G	A	0.325688	0.0353976	0.109223	0.745873
6	rs135268903	7696049	C	T	0.0453887	0.06121	0.222936	0.783652
6	rs43525838	7699901	T	C	0.175398	0.212546	0.130944	0.104551
6	rs110020813	7701622	G	A	0.41381	0.164956	0.100754	0.101585
6	rs135040235	7705855	G	A	0.19085	0.011771	0.129749	0.927714
6	rs109407968	7709181	T	C	0.446765	0.168669	0.105675	0.110464
6	rs137168755	7709767	T	C	0.365886	-0.183436	0.105324	0.0815714
6	rs135712444	7711067	G	A	0.446282	0.173155	0.10582	0.101771
6	rs136770775	7712535	C	T	0.365886	-0.183436	0.105324	0.0815714
6	rs43526749	7713387	C	T	0.14872	-0.0195049	0.137982	0.887587
6	rs384663578	7713988	A	AAG	0.112989	0.0385095	0.151715	0.799629
6	rs43526748	7715070	T	C	0.188556	0.23549	0.128239	0.0663072
6	rs133596026	7718135	A	G	0.220304	0.112545	0.117677	0.338877
6	rs43526745	7721955	G	A	0.407653	0.248273	0.103008	0.0159424
6	rs110122576	7722828	T	C	0.47127	-0.241647	0.104044	0.0202033
6	rs43526742	7729770	T	C	0.188677	0.238908	0.128239	0.0624632
6	rs43525909	7741623	C	A	0.419845	-0.0673006	0.112233	0.548737
6	rs109768526	7742944	G	A	0.419483	-0.0864519	0.112181	0.440918
6	rs43525902	7744585	A	C	0.419845	-0.0673006	0.112233	0.548737
6	rs133853910	7746924	G	A	0.419483	-0.0675113	0.112376	0.547999
6	rs135179764	7747443	C	T	0.419483	-0.0675113	0.112376	0.547999
6	rs43525865	7748219	G	A	0.419483	-0.0675113	0.112376	0.547999
6	rs43525862	7749167	A	G	0.419483	-0.0675113	0.112376	0.547999
6	rs43526760	7752647	C	T	0.419483	-0.0675113	0.112376	0.547999
6	rs43526765	7753251	G	A	0.419483	-0.0675113	0.112376	0.547999
6	rs110683666	7757205	G	A	0.419483	-0.0675113	0.112376	0.547999
6	rs43526769	7759978	C	A	0.419	-0.0632441	0.112618	0.574401
6	rs43526770	7760506	A	G	0.419	-0.0632441	0.112618	0.574401
6	rs108943454	7766085	T	C	0.0644616	-0.0942231	0.202609	0.641897
6	rs43526779	7770842	C	A	0.419	-0.0632441	0.112618	0.574401
6	rs43454197	7784875	A	G	0.419	-0.0632441	0.112618	0.574401
6	rs43454188	7786578	G	A	0.419242	-0.0649041	0.112479	0.563917
6	rs43454181	7787705	A	G	0.420328	-0.0735981	0.112782	0.514032
6	rs43454179	7788733	C	A	0.420328	-0.0735981	0.112782	0.514032
6	rs43454172	7791964	T	C	0.420328	-0.0735981	0.112782	0.514032
6	rs43454166	7793222	G	A	0.420328	-0.0735981	0.112782	0.514032
6	rs110062306	7796077	G	A	0.420328	-0.0735981	0.112782	0.514032
6	rs43454148	7796780	G	T	0.420811	-0.0743245	0.112624	0.509295
6	rs43454141	7798132	G	A	0.420328	-0.0735981	0.112782	0.514032
6	rs43453327	7801750	C	T	0.420328	-0.0735981	0.112782	0.514032
6	rs43453317	7804445	A	G	0.420328	-0.0735981	0.112782	0.514032
6	rs43453314	7805287	C	T	0.420328	-0.0735981	0.112782	0.514032
6	rs43453312	7805783	C	T	0.420328	-0.0735981	0.112782	0.514032
6	rs43453298	7806901	G	A	0.420328	-0.0735981	0.112782	0.514032
6	rs135803379	7809689	C	T	0.420328	-0.0735981	0.112782	0.514032
6	rs110531174	7815033	A	C	0.420328	-0.0735981	0.112782	0.514032
6	rs137675276	7816244	T	C	0.420328	-0.0735981	0.112782	0.514032
6	rs43453260	7817115	G	A	0.421656	-0.0741125	0.111988	0.508106
6	rs43453246	7819335	G	A	0.420328	-0.0735981	0.112782	0.514032
6	rs133067217	7828955	G	A	0.420328	-0.0735981	0.112782	0.514032
6	rs43452421	7832966	A	G	0.420328	-0.0735981	0.112782	0.514032
6	rs135544693	7836100	G	A	0.42069	-0.0733625	0.112631	0.514817
6	rs29023709	7836759	A	G	0.420449	-0.0698198	0.11267	0.535465
6	rs133214482	7837771	C	T	0.420328	-0.0735981	0.112782	0.514032
6	rs134544948	7838233	T	C	0.420328	-0.0735981	0.112782	0.514032
6	rs137847821	7839673	G	T	0.420328	-0.0735981	0.112782	0.514032
6	rs133875653	7840878	G	A	0.420328	-0.0735981	0.112782	0.514032
6	rs137286310	7841475	A	G	0.420328	-0.0735981	0.112782	0.514032
6	rs110982046	7848051	T	C	0.0824481	0.148274	0.166988	0.374579
6	rs109580067	7852787	C	T	0.332086	-0.155624	0.110723	0.159865
6	rs43767178	7855681	G	T	0.420328	-0.0735981	0.112782	0.514032
6	rs133000411	7857073	G	A	0.336311	-0.0779136	0.11521	0.498865
6	rs110022344	7861603	A	G	0.112144	-0.0280982	0.154279	0.855484
6	rs43192930	7870230	C	A	0.35804	-0.135557	0.110612	0.220377
6	rs137611906	7877462	T	G	0.419725	-0.0990431	0.111893	0.376069
6	rs109288235	7878078	A	C	0.419	-0.103521	0.112347	0.356821
6	rs42980502	7879233	A	G	0.418397	-0.0989008	0.112694	0.380159
6	rs43753504	7880396	G	A	0.114679	-0.0703034	0.155086	0.650319
6	rs42980519	7882776	T	G	0.113472	-0.0706736	0.156035	0.650596
6	rs110387674	7887989	C	A	0.303839	-0.0574199	0.116276	0.621429
6	rs135614748	7896980	A	G	0.113592	-0.0697486	0.155766	0.654314
6	rs42981531	7902806	C	T	0.418759	-0.0551285	0.109157	0.613533
6	rs134846360	7918008	C	T	0.412844	-0.0515435	0.112449	0.646685
6	rs134889819	7926732	A	G	0.0517866	0.0945759	0.214758	0.65966
6	rs43452405	7937022	C	T	0.322791	-0.124718	0.113631	0.272394
6	rs43452407	7942900	A	C	0.372767	-0.0927724	0.113329	0.413008
6	rs43452402	7945202	T	C	0.421777	-0.0848642	0.109205	0.437093
6	rs43452400	7950292	A	G	0.422139	-0.0814174	0.109204	0.455937
6	rs43452399	7951677	C	T	0.422139	-0.0814174	0.109204	0.455937
6	rs43452389	7953689	T	G	0.286456	-0.0425281	0.115402	0.712485
6	rs110713650	7954585	T	C	0.286456	-0.0425281	0.115402	0.712485
6	rs43452377	7955119	A	G	0.286456	-0.0425281	0.115402	0.712485
6	rs43452367	7956027	C	A	0.286456	-0.0425281	0.115402	0.712485
6	rs43452362	7956554	C	T	0.286456	-0.0425281	0.115402	0.712485
6	rs134173169	7958256	C	T	0.286456	-0.0425281	0.115402	0.712485
6	rs43452351	7958969	C	T	0.286456	-0.0425281	0.115402	0.712485
6	rs43452343	7961608	A	G	0.286456	-0.0425281	0.115402	0.712485
6	rs43452336	7965709	A	G	0.370956	-0.101733	0.114036	0.37233
6	rs43451122	7967384	T	C	0.370956	-0.101733	0.114036	0.37233
6	rs43451112	7969025	G	A	0.424433	-0.0967072	0.109154	0.375631
6	rs43451111	7969530	A	G	0.424433	-0.0967072	0.109154	0.375631
6	rs109741527	7973911	T	C	0.286456	-0.0425281	0.115402	0.712485
6	rs136367289	7977676	T	C	0.168518	-0.0149846	0.130078	0.908289
6	rs43451105	7978508	G	A	0.0826895	-0.038517	0.188752	0.838305
6	rs43451103	7979165	C	A	0.168276	-0.017562	0.130112	0.892631
6	rs109926803	7980121	C	T	0.253018	-0.0677985	0.115807	0.558248
6	rs43451095	7980676	A	G	0.168518	-0.00718437	0.129921	0.955901
6	rs43451094	7981154	A	G	0.168638	-0.0144789	0.129942	0.911279
6	rs43451092	7982058	T	C	0.0910188	-0.0921522	0.174234	0.596876
6	rs43451064	7984003	G	A	0.302028	-0.0894093	0.109812	0.415529
6	rs109449475	7986088	C	T	0.204611	0.0464572	0.123729	0.707306
6	rs109813887	7988553	A	G	0.204249	0.0323811	0.124059	0.794081
6	rs135161808	7992674	G	A	0.205215	0.0311462	0.12416	0.801927
6	rs110493282	7993479	T	C	0.211492	0.0420409	0.121982	0.730358
6	rs137048328	7996850	G	A	0.209078	0.0268035	0.123198	0.827769
6	rs109142465	7998750	C	T	0.209078	0.0268035	0.123198	0.827769
6	rs136651417	7999410	C	A	0.209078	0.0268035	0.123198	0.827769
6	rs134632745	8000632	T	C	0.209078	0.0268035	0.123198	0.827769
6	rs136172136	8009169	T	G	0.215476	0.0383068	0.121113	0.751782
6	rs109847898	8012480	A	G	0.215476	0.0383068	0.121113	0.751782
6	rs382954317	8013835	T	C	0.209078	0.0268035	0.123198	0.827769
6	rs109973319	8021321	C	A	0.0317479	0.0139451	0.242855	0.954209
6	rs41257136	8024343	T	G	0.214148	0.0510782	0.120959	0.672822
6	rs137228922	8025698	G	A	0.468976	0.0473182	0.101818	0.642123
6	rs110101759	8031958	G	A	0.255674	-0.0517952	0.114098	0.649863
6	rs43451052	8032793	A	C	0.373491	0.105713	0.105281	0.315325
6	rs43451056	8033753	T	C	0.3345	0.0804226	0.109055	0.460848
6	rs41651306	8035543	T	C	0.333535	0.0836738	0.108998	0.442688
6	rs133576447	8045865	C	T	0.0383873	0.0912055	0.222855	0.68235
6	rs134819868	8053556	A	G	0.0338001	0.140549	0.232316	0.545185
6	rs109936304	8059754	C	A	0.0383873	0.0912055	0.222855	0.68235
6	rs133752405	8065572	C	T	0.378078	0.0430587	0.106013	0.684621
6	rs137400773	8075054	T	C	0.235997	0.0213712	0.121387	0.860248
6	rs43451042	8077548	C	T	0.372284	-0.00980538	0.106151	0.926403
6	rs133128341	8085793	C	T	0.235997	0.0213712	0.121387	0.860248
6	rs134247947	8090548	A	G	0.235997	0.0213712	0.121387	0.860248
6	rs43451035	8096394	C	A	0.134838	-0.0342537	0.142469	0.809997
6	rs132821995	8099529	C	T	0.235997	0.0213712	0.121387	0.860248
6	rs43450027	8104004	G	A	0.133993	0.0279995	0.144426	0.84628
6	rs134410662	8108053	A	G	0.0456301	-0.134038	0.224163	0.549873
6	rs136653977	8114019	C	T	0.0455094	-0.112235	0.224061	0.616431
6	rs134218917	8116744	T	C	0.37494	-0.0294749	0.101129	0.7707
6	rs137572059	8125774	G	A	0.0522694	-0.143955	0.219542	0.512011
6	rs133048737	8136972	T	C	0.267745	-0.0372127	0.116348	0.749089
6	rs109219206	8151846	G	A	0.384235	0.0104636	0.107533	0.922484
6	rs43449973	8157578	T	C	0.39703	0.104229	0.105165	0.321641
6	rs136987825	8170591	G	A	0.31929	-0.0356007	0.109032	0.744033
6	rs109716858	8171110	T	G	0.316755	-0.0395495	0.109504	0.717972
6	rs134718666	8175782	C	T	0.269918	-0.0558435	0.115439	0.628564
6	rs109453358	8188423	T	C	0.214389	-0.0365983	0.119789	0.759968
6	rs135959846	8189036	G	A	0.273539	-0.0812408	0.114481	0.477925
6	rs133009070	8191494	T	C	0.268469	-0.0358747	0.116386	0.757901
6	rs43449998	8199649	T	C	0.219821	-0.0270126	0.126729	0.831208
6	rs43449969	8222559	T	C	0.267745	-0.0771545	0.130804	0.555291
6	rs43449961	8229257	A	G	0.375664	-0.00541244	0.109372	0.960532
6	rs43449959	8232322	A	G	0.264727	-0.0656602	0.13279	0.620978
6	rs43449955	8242190	C	T	0.470425	-0.0963189	0.0997382	0.334185
6	rs110086074	8242639	T	G	0.47972	0.00432471	0.102708	0.966414
6	rs109564666	8243241	T	C	0.47972	0.00432471	0.102708	0.966414
6	rs110403277	8244096	T	C	0.47972	0.00432471	0.102708	0.966414
6	rs41651267	8244670	T	C	0.48141	0.00113264	0.101461	0.991093
6	rs137340087	8248752	T	C	0.47972	0.00432471	0.102708	0.966414
6	rs43449948	8252761	A	G	0.265089	-0.0700006	0.132671	0.597759
6	rs110128014	8253930	C	A	0.481772	-0.00217331	0.102183	0.983031
6	rs43449946	8255273	C	T	0.265089	-0.0700006	0.132671	0.597759
6	rs109362619	8258180	A	G	0.479841	0.000717236	0.102744	0.99443
6	rs108970319	8261671	A	G	0.479961	-0.00289078	0.102692	0.977542
6	rs29011110	8269021	G	A	0.479961	-0.00289078	0.102692	0.977542
6	rs43449934	8278126	A	G	0.264848	-0.0580056	0.132723	0.662081
6	rs43449939	8288034	T	C	0.264486	-0.0685238	0.132941	0.606242
6	rs137511586	8289380	A	G	0.479961	-0.00289078	0.102692	0.977542
6	rs109038601	8291403	T	C	0.479961	-0.00289078	0.102692	0.977542
6	rs109002260	8292683	G	A	0.479961	-0.00289078	0.102692	0.977542
6	rs109554111	8295230	T	C	0.403308	-0.0679608	0.104308	0.514699
6	rs110212873	8297644	G	A	0.403308	-0.0679608	0.104308	0.514699
6	rs109829437	8300558	G	T	0.345727	0.0402659	0.119705	0.736588
6	rs135764558	8320977	G	T	0.380493	-0.0335585	0.108563	0.757233
6	rs136764796	8323242	C	T	0.237687	0.069712	0.120171	0.561844
6	rs43448808	8328468	T	G	0.345365	0.035754	0.119699	0.76517
6	rs136368955	8329690	T	G	0.237687	0.069712	0.120171	0.561844
6	rs43448820	8333074	G	T	0.487808	0.0921911	0.107664	0.391839
6	rs43448828	8337498	A	G	0.436263	-0.16037	0.106592	0.132447
6	rs109451974	8340182	A	C	0.436142	-0.159476	0.106589	0.134607
6	rs43448766	8342089	A	G	0.340777	0.0328843	0.120261	0.784515
6	rs110427741	8342995	C	T	0.340777	0.0328843	0.120261	0.784515
6	rs43448750	8344354	T	C	0.340777	0.0328843	0.120261	0.784515
6	rs43448742	8352052	T	G	0.453766	0.102768	0.110357	0.351733
6	rs43448740	8357126	T	C	0.453766	0.102768	0.110357	0.351733
6	rs109214849	8358350	T	C	0.340777	0.0328843	0.120261	0.784515
6	rs110998893	8361270	A	G	0.340777	0.0328843	0.120261	0.784515
6	rs43448735	8362077	G	A	0.447731	0.130081	0.110971	0.241116
6	rs43448734	8362666	G	T	0.447731	0.130081	0.110971	0.241116
6	rs137513667	8363576	A	G	0.340777	0.0328843	0.120261	0.784515
6	rs43448732	8364123	G	T	0.420932	-0.0274509	0.100716	0.785195
6	rs137116882	8370873	C	T	0.137132	-0.220774	0.145624	0.129506
6	rs43447915	8376759	C	T	0.340898	0.0339019	0.120351	0.77818
6	rs43447921	8377668	G	A	0.477547	-0.0802863	0.103933	0.439831
6	rs132651616	8378891	C	T	0.340898	0.0339019	0.120351	0.77818
6	rs43447881	8382287	A	G	0.48479	-0.0981083	0.103352	0.342486
6	rs110672424	8387532	T	C	0.346934	0.00305965	0.119066	0.979499
6	rs43447867	8389008	T	G	0.346934	0.00305965	0.119066	0.979499
6	rs110639195	8390790	A	G	0.346934	0.00305965	0.119066	0.979499
6	rs137685207	8391566	A	G	0.346934	0.00305965	0.119066	0.979499
6	rs43447844	8394374	T	C	0.39365	-0.0277612	0.110202	0.801109
6	rs135809842	8395444	C	T	0.346934	0.00305965	0.119066	0.979499
6	rs43447127	8397912	T	C	0.34621	0.0259751	0.118743	0.826844
6	rs43447121	8398540	T	C	0.346934	0.00305965	0.119066	0.979499
6	rs43447107	8401211	T	C	0.346934	0.00165771	0.119033	0.988889
6	rs43447106	8401212	G	A	0.346934	0.00305965	0.119066	0.979499
6	rs43447103	8401774	G	A	0.346934	0.00305965	0.119066	0.979499
6	rs43447101	8402432	C	A	0.340777	0.0376183	0.120301	0.754508
6	rs43447098	8404382	A	G	0.346934	0.00305965	0.119066	0.979499
6	rs43447097	8405453	T	C	0.346934	0.00305965	0.119066	0.979499
6	rs43447096	8406432	G	A	0.346813	-0.00170475	0.118987	0.988569
6	rs43447095	8407181	T	C	0.346813	-0.00170475	0.118987	0.988569
6	rs43447094	8408115	T	C	0.346813	-0.00170475	0.118987	0.988569
6	rs43447093	8408722	C	T	0.346813	-0.00170475	0.118987	0.988569
6	rs41650814	8410183	C	A	0.345727	-0.019517	0.118211	0.868863
6	rs43447081	8411069	A	G	0.340777	0.0289931	0.12027	0.809504
6	rs43447079	8411975	C	T	0.346813	-0.00170475	0.118987	0.988569
6	rs111010544	8414420	C	T	0.346813	-0.00170475	0.118987	0.988569
6	rs135615930	8415098	C	T	0.340777	0.0289931	0.12027	0.809504
6	rs136712587	8419556	G	A	0.346813	-0.00170475	0.118987	0.988569
6	rs43185666	8421005	C	T	0.346813	-0.00170475	0.118987	0.988569
6	rs43709694	8422067	A	G	0.345485	0.0133148	0.118251	0.910349
6	rs43447066	8422956	T	G	0.346813	-0.00170475	0.118987	0.988569
6	rs110693933	8424424	A	C	0.34621	0.0216123	0.118692	0.855514
6	rs43206565	8428030	A	G	0.309029	-0.0356971	0.122813	0.771309
6	rs133881060	8436620	A	C	0.285128	0.124342	0.112875	0.270638
6	rs381526622	8436621	A	G	0.0265572	-0.106815	0.267401	0.689557
6	rs137290392	8442439	T	C	0.279213	0.153716	0.114232	0.178415
6	rs43447044	8446658	A	G	0.30915	-0.0389871	0.122846	0.750967
6	rs109578391	8448579	C	T	0.278972	0.155707	0.114263	0.172975
6	rs43447038	8450010	G	A	0.307943	-0.0255674	0.123018	0.835359
6	rs43447033	8452025	C	T	0.315186	-0.066957	0.121242	0.580771
6	rs43446118	8463104	T	C	0.379406	-0.0638282	0.107536	0.552813
6	rs43446113	8467119	T	C	0.379527	-0.0645621	0.107398	0.54774
6	rs43446109	8468469	C	T	0.379406	-0.0638282	0.107536	0.552813
6	rs137461716	8472130	C	T	0.0265572	-0.106815	0.267401	0.689557
6	rs110314000	8476897	G	A	0.457629	-0.126214	0.102947	0.220194
6	rs41595940	8478503	G	A	0.46451	-0.158638	0.0991538	0.109618
6	rs109071462	8489230	A	G	0.443988	-0.20464	0.0988488	0.0384311
6	rs110983097	8490983	C	T	0.27197	-0.236192	0.112876	0.0363936
6	rs43446082	8500995	A	G	0.205456	-0.100379	0.120182	0.403595
6	rs110034314	8502849	C	T	0.413568	-0.0625513	0.103018	0.543728
6	rs134853057	8508721	G	T	0.371801	-0.0526248	0.10419	0.613498
6	rs110500777	8513958	T	C	0.328585	-0.0411407	0.106398	0.699002
6	rs133423904	8514737	G	A	0.328585	-0.0411407	0.106398	0.699002
6	rs109338601	8515968	T	C	0.328585	-0.0411407	0.106398	0.699002
6	rs43446086	8518111	G	A	0.406446	0.0832483	0.102421	0.416328
6	rs110388966	8531200	C	A	0.399928	0.00757211	0.102392	0.941048
6	rs137452568	8532942	G	A	0.422501	-0.137093	0.105391	0.193325
6	rs109347603	8540776	G	A	0.422863	-0.128357	0.105546	0.223935
6	rs110694486	8543852	T	C	0.422984	-0.129034	0.10552	0.221392
6	rs109830835	8544654	G	T	0.384235	-0.0745199	0.104796	0.477025
6	rs132921599	8546217	G	A	0.139063	-0.117987	0.148394	0.42656
6	rs110173903	8550528	C	T	0.211009	-0.186982	0.128203	0.144708
6	rs109911944	8555332	T	C	0.401255	-0.063098	0.104093	0.544404
6	rs43445029	8556037	G	A	0.434331	0.0967695	0.101981	0.342671
6	rs110025849	8558128	C	T	0.211371	-0.166721	0.127858	0.19225
6	rs109965974	8561035	A	G	0.357315	-0.0859343	0.109364	0.432004
6	rs43445023	8569856	T	C	0.45775	0.0505855	0.102092	0.620255
6	rs478757007	8569857	G	A	0.0480444	0.231638	0.219829	0.292011
6	rs43445020	8575742	G	A	0.472356	0.0336211	0.102673	0.743322
6	rs135947628	8579565	A	G	0.146668	0.099598	0.177305	0.574299
6	rs133612066	8584904	A	G	0.146668	0.099598	0.177305	0.574299
6	rs110923617	8594386	A	C	0.356591	-0.106148	0.109523	0.332456
6	rs133232667	8600495	T	C	0.400531	-0.0145855	0.102249	0.886569
6	rs43454325	8601622	A	G	0.400773	-0.0177128	0.102169	0.862363
6	rs43454329	8602713	T	C	0.400531	-0.0145855	0.102249	0.886569
6	rs109376804	8603521	T	C	0.400531	-0.0145855	0.102249	0.886569
6	rs43444940	8605537	T	C	0.400531	-0.0145855	0.102249	0.886569
6	rs43444966	8610989	C	T	0.38858	0.074478	0.106844	0.485757
6	rs43444985	8616885	T	C	0.496741	0.139984	0.103668	0.176917
6	rs43444992	8617907	T	C	0.178054	0.0470812	0.133612	0.724558
6	rs109199572	8619118	G	A	0.45437	-0.0312587	0.103566	0.762786
6	rs109038022	8620004	T	C	0.360816	0.112248	0.10512	0.285609
6	rs110878973	8621981	C	T	0.390391	0.104134	0.102096	0.307744
6	rs110544058	8623507	C	A	0.440246	0.123175	0.101545	0.225126
6	rs136663821	8628487	C	A	0.440126	0.115963	0.101476	0.253138
6	rs134218616	8629809	G	A	0.430106	-0.132661	0.103035	0.19791
6	rs136195118	8633743	G	T	0.095606	-0.143385	0.161991	0.376082
6	rs43445009	8638443	G	T	0.496499	0.0190815	0.101806	0.851323
6	rs43445010	8640704	A	G	0.496741	0.0182274	0.101892	0.858024
6	rs43445015	8643373	T	C	0.347296	0.118616	0.106203	0.264045
6	rs133401041	8647476	C	T	0.350676	0.116011	0.105504	0.271513
6	rs41650750	8654534	C	T	0.350314	-0.00158469	0.111301	0.98864
6	rs43454278	8655561	A	G	0.357557	0.100285	0.104278	0.336196
6	rs43163604	8672431	T	C	0.15536	-0.262797	0.139583	0.0597375
6	rs134697734	8674067	C	A	0.15548	-0.264048	0.139552	0.0584772
6	rs43164743	8674838	G	A	0.15536	-0.258235	0.139567	0.0642763
6	rs43163609	8677285	A	G	0.15548	-0.251831	0.13961	0.0712594
6	rs42367634	8687746	A	G	0.291888	-0.0890343	0.11151	0.424613
6	rs42367029	8688994	G	T	0.291888	-0.0890343	0.11151	0.424613
6	rs42367023	8690595	T	C	0.291767	-0.089399	0.111564	0.422944
6	rs41621357	8691255	T	C	0.291526	-0.0927266	0.111547	0.405818
6	rs42367009	8691967	T	C	0.291526	-0.0927266	0.111547	0.405818
6	rs42367005	8693004	T	C	0.291526	-0.0927266	0.111547	0.405818
6	rs42366986	8694370	G	T	0.291526	-0.0927266	0.111547	0.405818
6	rs132818114	8696261	A	G	0.291526	-0.0927266	0.111547	0.405818
6	rs42367658	8700507	C	T	0.291526	-0.0927266	0.111547	0.405818
6	rs42367667	8702245	C	T	0.291526	-0.0927266	0.111547	0.405818
6	rs109686336	8702978	A	G	0.291405	-0.0934625	0.111468	0.401769
6	rs109478156	8724930	G	A	0.412965	-0.0135238	0.100296	0.892739
6	rs135534534	8734075	T	C	0.442902	0.018559	0.101834	0.855389
6	rs133234554	8740751	C	T	0.406084	0.112956	0.106374	0.288294
6	rs134537827	8748367	G	A	0.406205	0.107786	0.106431	0.311188
6	rs136168158	8760592	C	T	0.0620473	-0.263006	0.193573	0.174245
6	rs136837047	8764308	A	G	0.410792	0.134899	0.105721	0.201959
6	rs137743699	8781237	G	T	0.485394	0.0689469	0.10011	0.491004
6	rs133635868	8785602	T	C	0.451835	0.0792494	0.104357	0.447611
6	rs136001517	8796503	T	C	0.475254	0.0130702	0.103	0.899024
6	rs136494980	8801101	T	C	0.475254	0.0130702	0.103	0.899024
6	rs41653411	8810726	G	A	0.451714	0.0732563	0.104327	0.482566
6	rs134039489	8815305	G	A	0.0691695	-0.172646	0.182186	0.343315
6	rs135637213	8819195	C	T	0.0690488	-0.174976	0.182918	0.338777
6	rs110631082	8831310	C	T	0.220425	-0.0409777	0.136766	0.764467
6	rs137165376	8833316	C	T	0.460164	0.0216834	0.0998655	0.82811
6	rs135179410	8836426	C	T	0.460164	0.0216834	0.0998655	0.82811
6	rs42368265	8855345	A	G	0.0346451	0.150141	0.232099	0.517709
6	rs42368251	8857836	T	G	0.438315	-0.0127257	0.099687	0.89842
6	rs42368241	8858944	C	T	0.414655	-0.0404897	0.0986139	0.681375
6	rs137575482	8861406	C	T	0.397513	-0.116276	0.10512	0.268672
6	rs109449093	8868448	C	T	0.478271	-0.0908743	0.101937	0.372676
6	rs29021590	8870087	T	G	0.164534	0.062101	0.128741	0.629543
6	rs42368277	8871256	T	C	0.137253	0.044365	0.135898	0.744077
6	rs136212329	8872450	A	G	0.476581	-0.0867223	0.101999	0.395201
6	rs41567558	8874633	C	T	0.398841	-0.103833	0.103936	0.317789
6	rs136779271	8875177	G	A	0.397513	-0.116276	0.10512	0.268672
6	rs110758913	8877335	A	G	0.397393	-0.11655	0.105107	0.267486
6	rs42369632	8879629	C	T	0.441333	-0.0274396	0.101842	0.787597
6	rs109709240	8882754	T	C	0.188073	-0.07351	0.124418	0.554634
6	rs137740955	8884142	T	C	0.179382	-0.0377473	0.131681	0.774374
6	rs133630591	8889224	A	G	0.0593916	0.2214	0.191179	0.246831
6	rs110244217	8937501	T	C	0.468252	0.00423686	0.099973	0.966196
6	rs109017618	8957163	A	G	0.348141	0.000907575	0.109331	0.993377
6	rs42687758	8963292	A	G	0.272694	-0.1149	0.121771	0.345387
6	rs133227573	8968085	A	G	0.16888	-0.0585755	0.158119	0.711046
6	rs137337855	8973089	G	T	0.294785	0.0288263	0.109299	0.791982
6	rs42686628	8979081	C	T	0.156929	-0.0378901	0.168313	0.821889
6	rs136208942	8981307	G	A	0.465838	-0.138644	0.103481	0.180312
6	rs136939913	8985633	A	G	0.465958	-0.138958	0.103627	0.179938
6	rs134547073	8990873	C	T	0.256639	0.201469	0.114255	0.0778447
6	rs137693414	8995198	T	G	0.465958	-0.138958	0.103627	0.179938
6	rs133913713	9004401	G	A	0.465717	-0.138501	0.10347	0.180713
6	rs135187422	9006177	T	C	0.4662	-0.133946	0.103726	0.196584
6	rs132812318	9009764	T	C	0.4662	-0.133946	0.103726	0.196584
6	rs42686608	9017390	T	C	0.200628	-0.0537007	0.12607	0.670137
6	rs133004077	9021828	T	C	0.388943	0.0979623	0.103216	0.342571
6	rs43172729	9036184	G	A	0.177451	-0.116669	0.15057	0.438428
6	rs43173231	9044420	G	T	0.195196	-0.0952031	0.127981	0.456946
6	rs42369672	9050386	A	G	0.177451	-0.116669	0.15057	0.438428
6	rs110304175	9057669	G	T	0.177451	-0.116669	0.15057	0.438428
6	rs41621372	9062503	A	G	0.189884	-0.158134	0.144254	0.272983
6	rs110705484	9065875	A	G	0.17733	-0.134556	0.150402	0.370977
6	rs134536922	9072799	A	G	0.324239	-0.0350078	0.109752	0.749749
6	rs42369702	9078819	G	A	0.189643	-0.17363	0.143961	0.227784
6	rs109907389	9080508	G	A	0.189763	-0.163958	0.144334	0.255975
6	rs137291057	9087392	G	A	0.470063	-0.174211	0.103982	0.093856
6	rs110932916	9090115	C	T	0.469821	-0.17733	0.104062	0.0883667
6	rs110003054	9105263	T	C	0.137373	0.0879539	0.134219	0.512273
6	rs43132272	9105841	G	T	0.137373	0.0879539	0.134219	0.512273
6	rs135002710	9110718	C	T	0.142685	-0.214761	0.142715	0.132369
6	rs136548987	9115521	C	T	0.142685	-0.214761	0.142715	0.132369
6	rs133909251	9119137	T	G	0.142685	-0.214761	0.142715	0.132369
6	rs132813794	9126855	G	A	0.038508	-0.295672	0.233752	0.205909
6	rs134434427	9130916	G	A	0.038508	-0.295672	0.233752	0.205909
6	rs43153495	9134042	T	G	0.096451	-0.0181274	0.157486	0.908362
6	rs133013149	9138086	A	G	0.038508	-0.295672	0.233752	0.205909
6	rs43156932	9148724	T	C	0.23986	-0.0150235	0.11271	0.893961
6	rs137113383	9152472	T	C	0.038508	-0.295672	0.233752	0.205909
6	rs135621745	9164668	G	A	0.038508	-0.295672	0.233752	0.205909
6	rs110675361	9171415	A	G	0.240343	-0.0151374	0.112574	0.893034
6	rs42909654	9185290	A	C	0.248914	-0.141065	0.118738	0.234817
6	rs109123452	9188788	G	A	0.248914	-0.141065	0.118738	0.234817
6	rs136890422	9207738	T	C	0.239981	0.0243881	0.113236	0.829476
6	rs42978075	9216024	C	A	0.247224	-0.142752	0.119411	0.231904
6	rs42978088	9228072	G	A	0.239981	0.0232824	0.113124	0.836937
6	rs110152835	9233149	T	C	0.239377	0.00856613	0.113176	0.939667
6	rs42978097	9238349	A	G	0.0958474	0.0857327	0.158883	0.589476
6	rs134397939	9244727	A	G	0.0682038	-0.00216048	0.17812	0.990322
6	rs110822088	9245926	C	A	0.211009	0.00115361	0.13415	0.993139
6	rs109517544	9250902	C	A	0.210526	-0.0121541	0.134945	0.928234
6	rs135702402	9264861	T	C	0.210406	-0.00808624	0.135009	0.95224
6	rs43090049	9271259	T	C	0.0774988	0.087879	0.183177	0.631405
6	rs43182252	9287488	G	A	0.0760502	-0.0068571	0.175154	0.968772
6	rs135432817	9294613	G	A	0.0679623	0.0137952	0.178175	0.938286
6	rs136722940	9313698	C	T	0.115403	0.0513855	0.146917	0.72652
6	rs42817884	9314885	T	G	0.0761709	-0.00660771	0.174717	0.969832
6	rs42816848	9352061	G	A	0.0696523	-0.14228	0.16919	0.400378
6	rs42816862	9355224	G	A	0.0696523	-0.14228	0.16919	0.400378
6	rs42816865	9355763	G	A	0.0696523	-0.14228	0.16919	0.400378
6	rs110266293	9359478	G	A	0.0696523	-0.14228	0.16919	0.400378
6	rs110529778	9360354	T	C	0.0696523	-0.14228	0.16919	0.400378
6	rs109373982	9367184	C	T	0.453887	-0.15275	0.103521	0.140065
6	rs134353326	9380908	C	T	0.235031	0.104332	0.122872	0.395819
6	rs110913097	9385545	T	C	0.228634	0.0978154	0.119333	0.412398
6	rs132805489	9397362	G	A	0.234669	0.0966539	0.122913	0.431658
6	rs109772022	9398110	G	A	0.163689	0.130958	0.134492	0.330195
6	rs135938127	9399615	T	C	0.0248672	-0.38169	0.275955	0.166615
6	rs109551175	9403571	G	T	0.0249879	-0.396741	0.275015	0.149128
6	rs110001819	9404648	T	G	0.309029	0.0603398	0.108262	0.577288
6	rs110709092	9406051	G	A	0.0248672	-0.398336	0.276262	0.149337
6	rs110788267	9406998	C	A	0.334259	-0.000858418	0.107031	0.993601
6	rs110927929	9410328	G	T	0.0246258	-0.425815	0.278175	0.125833
6	rs209184087	9426524	G	T	0.162965	-0.0941436	0.134523	0.484033
6	rs110279780	9437124	A	G	0.321342	0.0129758	0.108643	0.90493
6	rs110683500	9448598	C	T	0.321704	0.0153088	0.108588	0.887886
6	rs137567608	9452442	T	C	0.270401	0.0767273	0.111422	0.491061
6	rs109561470	9454400	C	T	0.321825	0.0151858	0.108587	0.88878
6	rs136327738	9455295	G	T	0.374095	-0.0099846	0.101402	0.921562
6	rs134719647	9479702	C	T	0.323757	0.0265425	0.108797	0.807259
6	rs110746988	9483341	A	G	0.459319	-0.104868	0.0995854	0.292322
6	rs133577220	9490687	T	C	0.457508	-0.0990993	0.0999637	0.321513
6	rs110899559	9492155	A	G	0.457629	-0.0956764	0.0999916	0.338646
6	rs136021809	9493918	A	G	0.323032	0.00578888	0.107863	0.957199
6	rs110973972	9496650	A	G	0.323032	0.00578888	0.107863	0.957199
6	rs110279327	9499759	A	C	0.32267	0.00151768	0.107926	0.98878
6	rs135963704	9501399	C	T	0.323032	0.00578888	0.107863	0.957199
6	rs137001949	9505460	G	T	0.142443	-0.226836	0.142142	0.110525
6	rs134467466	9521034	T	C	0.465113	0.0241061	0.104728	0.817953
6	rs42225323	9524226	C	T	0.236842	0.0655393	0.130536	0.615613
6	rs133860766	9524227	G	T	0.0783438	-0.430433	0.174153	0.0134519
6	rs133042584	9525811	T	C	0.239498	0.0750923	0.130341	0.564532
6	rs137575408	9528370	C	T	0.238049	0.0721796	0.130283	0.579565
6	rs137175494	9532869	C	T	0.238049	0.0721796	0.130283	0.579565
6	rs109558000	9533470	T	C	0.237929	0.0692684	0.130269	0.594909
6	rs210336650	9533471	G	A	0.316393	-0.126315	0.115538	0.274274
6	rs133249062	9534220	G	A	0.23817	0.0769589	0.130147	0.554306
6	rs134527313	9535083	G	A	0.23817	0.0769589	0.130147	0.554306
6	rs136157371	9536009	A	G	0.23817	0.0769589	0.130147	0.554306
6	rs133414983	9536590	T	C	0.238049	0.0721796	0.130283	0.579565
6	rs109044865	9537338	A	C	0.237808	0.0687622	0.130457	0.598132
6	rs137740780	9540544	C	T	0.238049	0.0721796	0.130283	0.579565
6	rs133657216	9541555	G	A	0.238049	0.0721796	0.130283	0.579565
6	rs137514368	9543049	C	T	0.238049	0.0721796	0.130283	0.579565
6	rs136502257	9544114	A	G	0.23817	0.0769589	0.130147	0.554306
6	rs134063241	9545909	C	T	0.238049	0.074912	0.130053	0.564607
6	rs135658605	9548305	G	A	0.402221	-0.177348	0.10764	0.0994339
6	rs132647369	9548863	A	G	0.238049	0.0764809	0.130146	0.556764
6	rs29016228	9550431	T	G	0.238049	0.0721796	0.130283	0.579565
6	rs137172507	9554973	G	A	0.35816	0.148617	0.117649	0.206509
6	rs135202329	9558383	C	T	0.316393	-0.121644	0.115432	0.291965
6	rs136609666	9558946	A	G	0.316514	-0.125688	0.115434	0.276228
6	rs135698643	9560523	T	C	0.316393	-0.121644	0.115432	0.291965
6	rs133397825	9561749	A	G	0.31591	-0.117717	0.115353	0.307496
6	rs134224540	9562617	A	G	0.317721	-0.124243	0.115878	0.283635
6	rs133073152	9568740	G	A	0.406688	0.123458	0.109835	0.260998
6	rs137346517	9572983	G	A	0.359247	0.140757	0.11688	0.22848
6	rs136219920	9577653	G	A	0.173225	0.0916795	0.129981	0.480605
6	rs110076652	9584084	C	T	0.242274	0.0791504	0.128793	0.538849
6	rs132885544	9595186	T	G	0.242274	0.0791504	0.128793	0.538849
6	rs134567961	9598558	C	T	0.242395	0.0790901	0.128649	0.538704
6	rs109929610	9603148	A	G	0.415741	0.121432	0.108622	0.263593
6	rs135241743	9603854	T	C	0.242395	0.0790901	0.128649	0.538704
6	rs136444479	9604869	A	G	0.242274	0.0770891	0.128559	0.548748
6	rs133648028	9606838	G	A	0.242274	0.0791504	0.128793	0.538849
6	rs137511833	9609916	T	G	0.242274	0.0791504	0.128793	0.538849
6	rs133002433	9610579	C	T	0.225133	-0.299382	0.12009	0.0126673
6	rs42226048	9611905	A	G	0.225133	-0.299382	0.12009	0.0126673
6	rs136952322	9619526	T	C	0.243844	0.0722084	0.128806	0.575073
6	rs109731820	9620482	A	G	0.242636	0.0694914	0.128417	0.588411
6	rs109399608	9621287	T	C	0.311806	-0.128904	0.116915	0.270224
6	rs134351228	9622123	A	G	0.441453	0.123909	0.107499	0.249056
6	rs135535484	9626657	T	G	0.441453	0.123909	0.107499	0.249056
6	rs136617809	9631233	G	T	0.441091	0.121032	0.107352	0.259559
6	rs41570100	9633428	C	T	0.241067	0.0660241	0.129303	0.60962
6	rs109427014	9669983	T	C	0.119749	-0.237558	0.150652	0.114826
6	rs133476207	9673441	T	C	0.38846	-0.126922	0.110994	0.252832
6	rs135220760	9674519	G	A	0.388339	-0.136529	0.11093	0.218412
6	rs136237520	9677538	T	C	0.388098	-0.134588	0.110964	0.225167
6	rs109433553	9681773	C	T	0.386408	-0.145938	0.110802	0.187802
6	rs135434309	9684964	A	G	0.110333	0.150507	0.154317	0.329406
6	rs109150681	9688961	A	G	0.388098	-0.134588	0.110964	0.225167
6	rs110438375	9691097	A	G	0.314944	0.10033	0.11645	0.388921
6	rs109503400	9699248	G	A	0.389667	-0.138785	0.111009	0.211219
6	rs137689295	9702310	G	T	0.278006	-0.242243	0.115327	0.0356856
6	rs29012930	9703865	C	T	0.0959681	-0.19383	0.147862	0.189896
6	rs133906097	9704588	A	G	0.207388	0.0404833	0.137245	0.768016
6	rs135182005	9705388	T	C	0.207508	0.0404713	0.137	0.76768
6	rs132808111	9707136	A	G	0.207026	0.0285257	0.136852	0.834885
6	rs133603684	9708010	A	G	0.207388	0.0404833	0.137245	0.768016
6	rs109743936	9712964	A	G	0.327499	-0.0924069	0.110257	0.40197
6	rs41613098	9736332	T	C	0.245171	0.0322328	0.124454	0.79564
6	rs109306121	9741114	G	A	0.161637	-0.109611	0.139505	0.432037
6	rs42226093	9746897	G	A	0.109971	0.114199	0.15512	0.461612
6	rs136560351	9775083	A	C	0.169845	-0.0584534	0.128356	0.648821
6	rs109345363	9780842	A	G	0.433486	-0.00540747	0.10577	0.959226
6	rs42226104	9786210	A	C	0.043578	0.309467	0.220247	0.159994
6	rs42226116	9801427	T	C	0.0277644	0.450368	0.265943	0.0903646
6	rs42226128	9802195	T	G	0.442057	0.0854839	0.109448	0.434775
6	rs42226647	9812622	T	C	0.0277644	0.450368	0.265943	0.0903646
6	rs42226640	9817021	A	G	0.410068	-0.0967946	0.104968	0.356459
6	rs109722245	9826951	A	G	0.409705	-0.10026	0.104749	0.338495
6	rs133741946	9842499	A	C	0.409826	-0.0795947	0.110198	0.470116
6	rs109788717	9844844	T	G	0.409947	-0.0845392	0.110212	0.443044
6	rs42226673	9850754	A	G	0.0278851	0.433381	0.26573	0.10291
6	rs137462433	9857858	G	A	0.410188	-0.0850183	0.110204	0.440434
6	rs109908138	9866037	T	C	0.356591	-0.0865352	0.107208	0.41957
6	rs134462503	9870979	G	A	0.312047	-0.06007	0.106768	0.573691
6	rs110298835	9872207	A	C	0.312168	-0.0585751	0.106593	0.582648
6	rs133038447	9877280	G	T	0.413085	-0.137086	0.106856	0.199524
6	rs134652608	9883724	G	A	0.214872	-0.0808385	0.132603	0.542107
6	rs135612251	9884438	A	G	0.214872	-0.0808385	0.132603	0.542107
6	rs136721117	9892505	T	C	0.214872	-0.0808385	0.132603	0.542107
6	rs137628876	9900846	G	T	0.214993	-0.0802311	0.132499	0.544831
6	rs133267116	9902507	T	C	0.214872	-0.0808385	0.132603	0.542107
6	rs134554271	9904427	C	T	0.215717	-0.0631675	0.13198	0.632214
6	rs135727395	9905508	T	C	0.214872	-0.0808385	0.132603	0.542107
6	rs133436626	9906713	C	T	0.214993	-0.0742469	0.13259	0.575498
6	rs137293955	9908040	C	A	0.215234	-0.0724056	0.132392	0.584445
6	rs136096884	9909652	T	G	0.151859	-0.00759662	0.1363	0.955553
6	rs136897277	9911047	A	G	0.214993	-0.0791639	0.132507	0.55022
6	rs135402207	9915700	G	A	0.287663	-0.040145	0.126668	0.751296
6	rs137802706	9917896	C	T	0.287542	-0.0363776	0.126627	0.773896
6	rs134052828	9918896	G	A	0.287663	-0.040145	0.126668	0.751296
6	rs135653403	9919584	C	A	0.287663	-0.040145	0.126668	0.751296
6	rs110995647	9920972	A	C	0.287663	-0.040145	0.126668	0.751296
6	rs137460000	9923645	C	T	0.282834	-0.0296689	0.125097	0.812527
6	rs109321771	9924457	T	C	0.287422	-0.0249614	0.126508	0.843584
6	rs137063381	9931628	A	G	0.283921	0.0089142	0.126036	0.943615
6	rs109263945	9936820	A	G	0.0725495	0.0896044	0.200009	0.654151
6	rs133424244	9937509	T	C	0.287663	-0.040145	0.126668	0.751296
6	rs134250405	9939522	T	C	0.28718	-0.0321842	0.126317	0.798886
6	rs110912654	9941278	A	G	0.287663	-0.040145	0.126668	0.751296
6	rs133088399	9945068	A	G	0.287663	-0.040145	0.126668	0.751296
6	rs134860944	9946091	A	C	0.28549	-0.0861251	0.125387	0.492162
6	rs109098396	9949146	A	G	0.287784	-0.0392262	0.126669	0.756809
6	rs133336397	9949893	G	T	0.287784	-0.0392262	0.126669	0.756809
6	rs136386984	9953618	G	A	0.287784	-0.0392262	0.126669	0.756809
6	rs134246179	9955140	A	G	0.373853	-0.0957877	0.116825	0.41226
6	rs135228443	9957242	A	G	0.287784	-0.0392262	0.126669	0.756809
6	rs136441666	9960986	C	T	0.373732	-0.0968126	0.116713	0.406825
6	rs136894531	9965684	C	T	0.373853	-0.0957877	0.116825	0.41226
6	rs135391809	9967878	C	T	0.287784	-0.0392262	0.126669	0.756809
6	rs133805210	9972038	T	C	0.373612	-0.0827293	0.116687	0.478333
6	rs109990347	9978095	C	T	0.373853	-0.0957877	0.116825	0.41226
6	rs41570101	9981135	T	C	0.373732	-0.0930362	0.116768	0.425589
6	rs135552939	9986152	A	G	0.373853	-0.0957877	0.116825	0.41226
6	rs110499423	9987337	C	T	0.373853	-0.0957877	0.116825	0.41226
6	rs137070867	9993417	G	A	0.287784	-0.0386705	0.126773	0.760338
6	rs109211202	9994877	C	T	0.373853	-0.0953636	0.116888	0.414584
6	rs110487215	9996062	C	A	0.287784	-0.0386705	0.126773	0.760338
6	rs136220136	9997434	A	C	0.285249	-0.0256209	0.124291	0.836684
6	rs109007920	10000828	T	C	0.284042	0.0104544	0.12614	0.933947
6	rs110973957	10006830	A	G	0.287784	-0.0386705	0.126773	0.760338
6	rs109931604	10009504	C	T	0.373853	-0.0953636	0.116888	0.414584
6	rs135422213	10011601	C	T	0.284524	-0.0620426	0.124629	0.618611
6	rs136493054	10020573	A	C	0.0992274	-0.188546	0.172527	0.27446
6	rs110084264	10026521	T	C	0.0730324	-0.0306197	0.190312	0.872178
6	rs135315591	10047673	T	C	0.218856	-0.0357568	0.12953	0.78251
6	rs132947345	10053959	C	A	0.088846	-0.0494379	0.173382	0.775537
6	rs134227212	10058863	C	T	0.0690488	-0.215253	0.188254	0.252864
6	rs109243680	10060916	T	C	0.296596	-0.229036	0.108737	0.035175
6	rs42710656	10068059	A	G	0.35478	-0.163455	0.107828	0.129549
6	rs42710642	10071738	A	C	0.14703	-0.117671	0.140689	0.402936
6	rs42716217	10075690	T	C	0.35804	-0.14929	0.108218	0.167731
6	rs110892745	10076430	C	T	0.236239	-0.127913	0.122117	0.294886
6	rs133414058	10077804	C	T	0.236239	-0.127913	0.122117	0.294886
6	rs134474251	10078834	G	A	0.21113	-0.106394	0.127552	0.404212
6	rs110040879	10080998	G	A	0.166103	-0.089264	0.131675	0.497829
6	rs109371234	10085776	A	G	0.171415	-0.0634855	0.130668	0.627071
6	rs42716207	10089189	A	G	0.42407	0.175108	0.116605	0.133169
6	rs137747802	10092251	A	G	0.20775	0.0663288	0.124196	0.593296
6	rs42716200	10093452	T	C	0.0941574	-0.134052	0.161166	0.405543
6	rs136048573	10120989	T	C	0.111902	0.0197363	0.153256	0.897532
6	rs42227021	10129724	C	T	0.111902	-0.0154688	0.153652	0.919809
6	rs42760738	10133514	A	G	0.10804	-0.0185261	0.155869	0.905389
6	rs42760734	10135886	T	C	0.404998	0.112515	0.121509	0.354457
6	rs135196708	10141639	T	C	0.405239	0.104386	0.121542	0.390426
6	rs42760067	10147796	T	G	0.111661	-0.0187042	0.15377	0.903186
6	rs136029262	10155951	A	G	0.454008	-0.0131622	0.10824	0.903214
6	rs133036160	10156785	A	G	0.446523	-0.0145227	0.108401	0.893425
6	rs134677821	10158994	C	T	0.453766	-0.0083513	0.108266	0.938515
6	rs136238493	10162892	G	A	0.363713	0.0819939	0.130914	0.531107
6	rs133187249	10170392	A	C	0.26014	-0.0429204	0.117536	0.714987
6	rs42759110	10178841	T	C	0.362989	0.0696846	0.130878	0.594422
6	rs42759082	10182993	T	C	0.432279	0.0721891	0.116193	0.534412
6	rs109764473	10186916	G	A	0.442419	0.0727796	0.115214	0.527591
6	rs109918037	10188133	C	T	0.441816	0.0912589	0.114875	0.42695
6	rs134696068	10189159	A	C	0.442419	0.0727796	0.115214	0.527591
6	rs110489072	10193905	C	T	0.437953	0.0668751	0.116415	0.56566
6	rs109168048	10195323	C	T	0.381217	-0.00301357	0.108189	0.977778
6	rs42760767	10199636	C	T	0.261226	-0.00522612	0.11495	0.963737
6	rs42760790	10205475	G	A	0.185297	-0.0747367	0.12845	0.560677
6	rs42760804	10207617	G	A	0.257484	-0.0554358	0.118974	0.641252
6	rs42760819	10209330	C	T	0.257484	-0.0554358	0.118974	0.641252
6	rs42760824	10210526	T	G	0.0746016	-0.000815064	0.192309	0.996618
6	rs43032094	10224043	T	C	0.257605	-0.0578877	0.119012	0.626684
6	rs43032075	10225131	A	G	0.257605	-0.0578877	0.119012	0.626684
6	rs43032053	10226110	T	C	0.257605	-0.0578877	0.119012	0.626684
6	rs43032641	10230003	T	C	0.257605	-0.0578877	0.119012	0.626684
6	rs43032638	10230691	T	C	0.257605	-0.0578877	0.119012	0.626684
6	rs137011135	10242400	G	A	0.40717	-0.0132241	0.111326	0.905444
6	rs134843892	10243174	G	A	0.36311	0.0870678	0.131279	0.507185
6	rs43032684	10245091	G	A	0.362627	0.0827748	0.131249	0.528257
6	rs43032671	10246076	T	C	0.36311	0.0870678	0.131279	0.507185
6	rs42223638	10252366	T	C	0.381941	-0.0332468	0.109076	0.760515
6	rs109709781	10258090	T	C	0.488894	-0.085181	0.108667	0.433117
6	rs134268109	10260732	A	C	0.488894	-0.085181	0.108667	0.433117
6	rs135264053	10261410	A	C	0.417069	-0.104564	0.107124	0.329015
6	rs42223663	10270302	G	A	0.36311	0.0870678	0.131279	0.507185
6	rs133868647	10273869	T	C	0.488894	-0.085181	0.108667	0.433117
6	rs42225031	10274813	G	A	0.454732	0.0576481	0.112768	0.609205
6	rs42223727	10276053	A	G	0.175157	-0.133676	0.132672	0.313661
6	rs42223693	10281388	A	C	0.0971753	-0.0640539	0.175419	0.715002
6	rs42223679	10284338	T	C	0.175157	-0.133676	0.132672	0.313661
6	rs42223670	10286198	A	G	0.0969338	-0.0400299	0.176085	0.820165
6	rs110492755	10287413	A	C	0.298889	-0.108894	0.113595	0.337755
6	rs110395729	10292882	A	G	0.484669	0.0143147	0.105235	0.891801
6	rs42225053	10295237	C	T	0.141115	-0.0169628	0.149128	0.909439
6	rs134081473	10296399	T	G	0.340295	-0.114617	0.109078	0.293361
6	rs137685522	10299357	T	G	0.340536	-0.115973	0.109075	0.287675
[truncated: 26,670 more rows]
