# Supplementary material for: A 12 kb multi-allelic copy number variation encompassing a GC gene enhancer is associated with mastitis resistance in dairy cattle
Source: PLoS Genet. 2021 Jul 21;17(7):e1009331. doi: 10.1371/journal.pgen.1009331 (PMC8328317; doi:10.1371/journal.pgen.1009331)
Supplement: S3 Table — (XLSX) [file pgen.1009331.s008.xlsx]

## Sheet: S3 Table
Animal ID	HBD Segment information				CNV genotype
	Start position	End position	Length (bp)	Number of SNPs
33	88696832	89405180	708349	1990	4/6
34	88696832	89405180	708349	1991	4/6
37	88656083	89323719	667637	1863	4/6
60	88656083	89323719	667637	1855	4/6
63	74235519	90945673	16710155	38166	4/6
66	88613174	88889113	275940	822	4/6
76	81821261	90601413	8780153	19598	4/6
112	88221574	95500935	7279362	19132	4/6
126	88696832	89405180	708349	1991	4/6
131	74235519	90945673	16710155	38280	4/6
146	88696832	89428459	731628	2016	4/6
147	88696832	89405180	708349	1991	4/6
125	88656083	88889113	233031	699	4/5
161	88656083	88889113	233031	699	4/5
204	88696832	88889113	192282	664	4/5
257	88656083	88889113	233031	699	4/5
266	88656083	88889113	233031	699	4/5
3	88696832	89405180	708349	1991	4/4
5	79494069	93304361	13810293	33145	4/4
9	88558321	93304361	4746041	12287	4/4
10	88659506	89483333	823828	2146	4/4
12	61213573	98626586	37413014	85157	4/4
14	88696832	89140709	443878	1337	4/4
15	88696832	88889113	192282	664	4/4
19	88696832	89405180	708349	1983	4/4
21	87581798	89405180	1823383	4063	4/4
22	88659506	89140709	481204	1368	4/4
26	88696832	89405180	708349	1991	4/4
27	88696832	89405180	708349	1985	4/4
28	88696832	89140709	443878	1337	4/4
29	88696832	89323719	626888	1828	4/4
30	88696832	89405180	708349	1991	4/4
32	87581798	89405180	1823383	4062	4/4
39	88696832	89405180	708349	1989	4/4
45	81523858	89706441	8182584	19006	4/4
46	88659506	89483333	823828	2146	4/4
52	88656083	89140709	484627	1372	4/4
57	88696832	89428459	731628	2017	4/4
58	87581798	89405180	1823383	4063	4/4
59	88696832	89140709	443878	1330	4/4
61	88696832	89140709	443878	1337	4/4
64	88612676	89323719	711044	1986	4/4
67	88696832	89140709	443878	1337	4/4
70	87302970	89405180	2102211	4881	4/4
71	88558321	91018052	2459732	5781	4/4
78	88659506	89140709	481204	1368	4/4
80	68632775	105653135	37020361	84976	4/4
81	88656083	89405180	749098	2026	4/4
84	88656083	89323719	667637	1860	4/4
85	88696832	89405180	708349	1991	4/4
86	88656083	89323719	667637	1863	4/4
90	88696832	89405180	708349	1988	4/4
92	88696832	89140709	443878	1337	4/4
94	88696832	89140709	443878	1337	4/4
96	88503029	89140709	637681	1834	4/4
98	87581798	89405180	1823383	4063	4/4
100	88696832	89405180	708349	1979	4/4
101	88656083	89140709	484627	1372	4/4
102	88696832	89428459	731628	2016	4/4
104	88696832	89140709	443878	1334	4/4
106	87693076	89405180	1712105	3678	4/4
109	88612186	90600270	1988085	4584	4/4
113	88656083	89140709	484627	1372	4/4
118	88696832	89405180	708349	1991	4/4
133	88696832	89140709	443878	1337	4/4
140	82182139	93304361	11122223	26059	4/4
144	88696832	89140709	443878	1337	4/4
189	88540992	90823467	2282476	5280	4/4
195	88696832	89140709	443878	1337	4/4
226	88659506	89483333	823828	2146	4/4
228	88659506	89140709	481204	1368	4/4
232	88696832	89405180	708349	1991	4/4
238	88656083	89323719	667637	1857	4/4
240	87581798	89405180	1823383	4063	4/4
243	88659506	89140709	481204	1368	4/4
245	88659506	89140709	481204	1368	4/4
247	88696832	89323719	626888	1828	4/4
251	87693076	89405180	1712105	3678	4/4
258	88656083	89323719	667637	1863	4/4
265	88656083	89140709	484627	1372	4/4
43	0	0	0	0	1/6
50	0	0	0	0	1/6
151	0	0	0	0	1/6
197	0	0	0	0	1/6
229	0	0	0	0	1/6
233	0	0	0	0	1/6
110	0	0	0	0	1/5
129	0	0	0	0	1/5
150	0	0	0	0	1/5
152	0	0	0	0	1/5
174	0	0	0	0	1/5
190	0	0	0	0	1/5
203	0	0	0	0	1/5
6	0	0	0	0	1/4
8	0	0	0	0	1/4
11	0	0	0	0	1/4
17	0	0	0	0	1/4
18	0	0	0	0	1/4
24	0	0	0	0	1/4
31	0	0	0	0	1/4
36	88696832	88709660	12829	93	1/4
40	0	0	0	0	1/4
42	0	0	0	0	1/4
47	0	0	0	0	1/4
48	0	0	0	0	1/4
54	0	0	0	0	1/4
55	0	0	0	0	1/4
56	0	0	0	0	1/4
62	0	0	0	0	1/4
69	0	0	0	0	1/4
72	0	0	0	0	1/4
73	0	0	0	0	1/4
74	0	0	0	0	1/4
75	0	0	0	0	1/4
82	0	0	0	0	1/4
83	0	0	0	0	1/4
87	0	0	0	0	1/4
89	0	0	0	0	1/4
91	0	0	0	0	1/4
95	88696832	88709660	12829	93	1/4
97	0	0	0	0	1/4
99	0	0	0	0	1/4
103	0	0	0	0	1/4
107	0	0	0	0	1/4
111	0	0	0	0	1/4
116	0	0	0	0	1/4
117	0	0	0	0	1/4
119	0	0	0	0	1/4
120	0	0	0	0	1/4
132	0	0	0	0	1/4
134	0	0	0	0	1/4
162	0	0	0	0	1/4
163	0	0	0	0	1/4
166	0	0	0	0	1/4
167	0	0	0	0	1/4
168	0	0	0	0	1/4
169	0	0	0	0	1/4
170	0	0	0	0	1/4
173	0	0	0	0	1/4
176	0	0	0	0	1/4
178	0	0	0	0	1/4
179	0	0	0	0	1/4
180	0	0	0	0	1/4
184	0	0	0	0	1/4
187	0	0	0	0	1/4
188	0	0	0	0	1/4
191	0	0	0	0	1/4
192	0	0	0	0	1/4
194	0	0	0	0	1/4
196	0	0	0	0	1/4
199	0	0	0	0	1/4
208	0	0	0	0	1/4
210	0	0	0	0	1/4
211	0	0	0	0	1/4
213	0	0	0	0	1/4
215	0	0	0	0	1/4
224	0	0	0	0	1/4
234	0	0	0	0	1/4
235	0	0	0	0	1/4
237	0	0	0	0	1/4
239	0	0	0	0	1/4
241	0	0	0	0	1/4
244	0	0	0	0	1/4
248	0	0	0	0	1/4
250	0	0	0	0	1/4
256	0	0	0	0	1/4
259	0	0	0	0	1/4
263	0	0	0	0	1/4
4	0	0	0	0	1/1
7	0	0	0	0	1/1
35	0	0	0	0	1/1
41	0	0	0	0	1/1
49	0	0	0	0	1/1
51	0	0	0	0	1/1
53	0	0	0	0	1/1
65	0	0	0	0	1/1
68	0	0	0	0	1/1
77	0	0	0	0	1/1
88	0	0	0	0	1/1
93	0	0	0	0	1/1
105	65583243	91572063	25988821	56115	1/1
114	0	0	0	0	1/1
124	0	0	0	0	1/1
127	0	0	0	0	1/1
139	0	0	0	0	1/1
142	0	0	0	0	1/1
156	0	0	0	0	1/1
171	88659752	88838478	178727	549	1/1
172	0	0	0	0	1/1
177	88663628	88895337	231710	684	1/1
182	0	0	0	0	1/1
183	0	0	0	0	1/1
185	0	0	0	0	1/1
207	0	0	0	0	1/1
212	0	0	0	0	1/1
221	0	0	0	0	1/1
227	0	0	0	0	1/1
231	0	0	0	0	1/1
242	0	0	0	0	1/1
260	0	0	0	0	1/1
261	0	0	0	0	1/1
262	0	0	0	0	1/1
264	0	0	0	0	1/1
