# Supplementary material for: A 12 kb multi-allelic copy number variation encompassing a GC gene enhancer is associated with mastitis resistance in dairy cattle
Source: PLoS Genet. 2021 Jul 21;17(7):e1009331. doi: 10.1371/journal.pgen.1009331 (PMC8328317; doi:10.1371/journal.pgen.1009331)
Supplement: S4 Table — (XLSX) [file pgen.1009331.s009.xlsx]

## Sheet: S4 Table
Chr	ID	bp	A1	A2	Frequency	Clinical Mastitis Resistance#		Milk Yield		Body condition Score#		Calving Interval#
						Effect	-logP	Effect	-logP	Effect	-logP	Effect	-logP
6	GC CNV	88683517	CN1	CNs 4-6	0.42057	0.738481	9.58894	-79.2498	5.40609	1.23335	21.3856	0.639317	6.60861
# GC CNV is the lead variant
Allele effect is for A1 (reference allele)
CN1 (A1) allele indicates, (i) high clinical mastitis resistance, (ii) low milk yield, (iii) high body condition score, and (iv) shorter calving interval
CN4-6 (A2) allele indicates, (i) low clinical mastitis resistance, (ii) high milk yield, (iii) low body condition score, and (iv) longer calving interval
