# Supplementary material for: A 12 kb multi-allelic copy number variation encompassing a GC gene enhancer is associated with mastitis resistance in dairy cattle
Source: PLoS Genet. 2021 Jul 21;17(7):e1009331. doi: 10.1371/journal.pgen.1009331 (PMC8328317; doi:10.1371/journal.pgen.1009331)
Supplement: S5 Table — (XLSX) [file pgen.1009331.s010.xlsx]

## Sheet: S5 Table
# Downloaded from: http://www.ensembl.org/Homo_sapiens/Gene/Expressiotlas?g=ENSG00000145321;r=4:71741696-71804041
# Timestamp: 2020-06-26T09:20:43.983Z
# Query results for: [{"value":"ENSG00000145321"}], in conditions [], in species Homo sapiens
# Ordering: By experiment type
Database	Source	adipose tissue	adrel gland	amygdala	animal ovary	aorta	appendix	artery	atrium auricular region	B cell	basal ganglion	bladder	blood	bone marrow	brain	brain fragment	brain meninx	breast	Brodmann (1909) area 24	Brodmann (1909) area 9	bronchus	C1 segment of cervical spil cord	caudate nucleus	CD4-positive T cell	CD8-positive T cell	cerebellar hemisphere	cerebellum	cerebral cortex	cervix, uterine	choroid plexus	colon	corory artery	cortex of kidney	diaphragm	diencephalon	dorsal thalamus	dorsolateral prefrontal cortex	duodenum	dura mater	EBV-transformed lymphocyte	ectocervix	endocervix	endometrium	entorhil cortex	epididymis	esophagogastric junction	esophagus	esophagus mucosa	esophagus muscularis mucosa
Hallstrom et al., 2014 (PMID:24309898)	https://www.ebi.ac.uk/arrayexpress/experiments/E-MTAB-1733/	0	0		0		0					0		0														0			0							108					0				0
68 FANTOM5 project - adult	https://www.ebi.ac.uk/arrayexpress/experiments/E-MTAB-3358/			0				0						0	78		0	0					0				0				0				0	0			0						2
32 Uhlen's Lab (PMID:5613900)	https://www.ebi.ac.uk/arrayexpress/experiments/E-MTAB-2836/	0	0											0														0			0							107					0				0
ENCODE (M. Snyder lab) (PMID:25413365)	https://www.ebi.ac.uk/arrayexpress/experiments/E-MTAB-4344/	0.5	0.5												0
19 NIH Epigenomics Roadmap (PMID:29165655)	https://www.ebi.ac.uk/arrayexpress/experiments/E-MTAB-3871/		4																														0
68 FANTOM5 project - fetal	https://www.ebi.ac.uk/arrayexpress/experiments/E-MTAB-3358/																														0			0				45
Mammalian Kaessmann (PMID:22012392)	https://www.ebi.ac.uk/arrayexpress/experiments/E-MTAB-3716/																										0
GTEx (PMID:25954001)	https://www.ebi.ac.uk/arrayexpress/experiments/E-MTAB-5214/		0	0		0			0				0					0	0	0		0	0			0	0	0				0	0							0	0	0				0		0	0
Illumina Body Map	https://www.ebi.ac.uk/arrayexpress/experiments/E-MTAB-513/	0	0												0			0													0
Wang et al. 2019		2040549	428368											414741	95836																200687							246188					287823				514307
Human Protein Atlas			0											0				2			0						0	0	1		2							2					0		0		0
Human Proteome Map - adult			0.00016							0														0	0						0.0003894																0.0003322
brain regions in Alzheimer's McKetney et al. 2019 - Alzheimer's disease, late braak stage				34739																			67068				32041																	44355
brain regions in Alzheimer's McKetney et al. 2019 - Alzheimer's disease, early braak stage				150561																			34460				95972																	84615
brain regions in Alzheimer's McKetney et al. 2019 - normal, normal				50140																			35106																					32217
brain regions				3742																							7712										4202
Human Proteome Map - fetus															2.66e-05
brain regions in Alzheimer's MendonÃ§a et al. 2019 - normal, normal																																												979
brain regions in Alzheimer's MendonÃ§a et al. 2019 - Alzheimer's disease, late braak stage																																												565
brain regions in Alzheimer's MendonÃ§a et al. 2019 - Alzheimer's disease, early braak stage																																												379
[truncated: 118 more columns]
