# Supplementary material for: A 12 kb multi-allelic copy number variation encompassing a GC gene enhancer is associated with mastitis resistance in dairy cattle
Source: PLoS Genet. 2021 Jul 21;17(7):e1009331. doi: 10.1371/journal.pgen.1009331 (PMC8328317; doi:10.1371/journal.pgen.1009331)
Supplement: S6 Table — (XLSX) [file pgen.1009331.s011.xlsx]

## Sheet: S6 Table
Chr	Position (bp)	Reference allele	Alternative allele	SEQ (5' to 3'; + strand)	Remark	Average Call Rate	Overall Assessment
6	88681767	G	A	(G/A)cacatagtaaacataattttcagctattgaaataatccttcctaattgac	Proximal breakpoint (CNV start site)	0.22577	Sub-optimal; not assessed
6	88683517	C	T	caaaccacagtttattcagatttccttagtttttacctaatatacttttc(C/T)	The first CNV tagging SNP (*GWAS lead SNP)	0.770627	100% compatibility with the imputed GC CNV genotypes
6	88686595	T	C	tgggccctagagtgcacagcttcagtagttgtggtgctcagg(T/C)	The second CNV tagging SNP	0.165407	Sub-optimal; not assessed
6	88686606	C	T	(C/T)gggatcttcccagaccaaggattgaacccatatcccct	The fourth CNV tagging SNP	0.5132	Sub-optimal; not assessed
6	88688920	T	G	tgataattatggttgagaataccctttgggataccctttggaattgtcag(T/G)	The firth CNV tagging SNP	0.664986	99.4% compatibility with the imputed GC CNV genotypes
