# Supplementary material for: A 12 kb multi-allelic copy number variation encompassing a GC gene enhancer is associated with mastitis resistance in dairy cattle
Source: PLoS Genet. 2021 Jul 21;17(7):e1009331. doi: 10.1371/journal.pgen.1009331 (PMC8328317; doi:10.1371/journal.pgen.1009331)
Supplement: S7 Table — (XLSX) [file pgen.1009331.s012.xlsx]

## Sheet: S7 Table
probeID	ProbeChr	Gene	Probe_bp	topSNP	topSNP_chr	topSNP_bp	A1	A2	Freq	b_GWAS	se_GWAS	p_GWAS	b_eQTL	se_eQTL	p_eQTL	b_SMR	se_SMR	p_SMR	p_HEIDI	nsnp_HEIDI	Note
MSTRG.37687	6	MSTRG.37687	88695929	rs109904517	6	88887287	G	A	0.411516	0.638467	0.117122	5.00104e-08	0.245189	0.0216565	1.02439e-29	2.60398	0.530168	9.03305e-07	0.0632681	4	GC (canonical transcript)
MSTRG.37681	6	MSTRG.37681	88687837	rs110242236	6	88686606	C	T	0.416465	0.664246	0.116163	1.07659e-08	0.386542	0.0417942	2.27242e-20	1.71843	0.353319	1.15217e-06	6.05651e-08	13	GC (alternative transcript)
MSTRG.37692	6	MSTRG.37692	88181201	rs210373936	6	88672979	G	A	0.414293	0.704125	0.116589	1.54702e-09	0.224211	0.0348117	1.18935e-10	3.14045	0.712843	1.05526e-05	3.11426e-07	7	SLC4A4
MSTRG.37642	6	MSTRG.37642	86670102	rs136943741	6	86924389	T	A	0.327499	-0.47786	0.135471	0.000419686	-0.355214	0.0353321	8.86047e-24	1.34527	0.404172	0.000873247	0.00532367	18
MSTRG.37648	6	MSTRG.37648	86810492	rs110661417	6	86800745	T	C	0.494326	-0.438393	0.123732	0.000395462	-0.310891	0.0448251	4.04361e-12	1.41012	0.446916	0.00160378	0.0375199	3
MSTRG.37661	6	MSTRG.37661	87818309	rs41655346	6	87842475	T	A	0.294423	0.416011	0.118934	0.000469075	-0.124905	0.0190719	5.78538e-11	-3.33061	1.07949	0.00203309	0.0313824	20
MSTRG.37636	6	MSTRG.37636	86742688	rs136678289	6	87078640	C	T	0.527161	-0.283067	0.112265	0.011688	-0.191275	0.0323498	3.36522e-09	1.4799	0.638069	0.0203769	0.0159283	20
MSTRG.37711	6	MSTRG.37711	90842793	rs109595829	6	90847359	T	G	0.244568	0.346119	0.142809	0.0153653	-0.17743	0.0314166	1.62671e-08	-1.95074	0.875861	0.0259323	0.0527119	20
MSTRG.37736	6	MSTRG.37736	90291078	rs459604269	6	90889342	T	G	0.221994	0.333518	0.147483	0.023735	-0.4213	0.0494669	1.64012e-17	-0.791641	0.362197	0.0288401	0.000704827	20
MSTRG.37638	6	MSTRG.37638	86784771	rs134800640	6	86764828	T	TC	0.519073	-0.263708	0.126012	0.0363746	-1.17789	0.110668	1.87074e-26	0.223881	0.109029	0.0400332	0.00377273	4
MSTRG.37751	6	MSTRG.37751	92920637	rs386082890	6	92918591	T	C	0.124577	0.346909	0.175236	0.0477405	0.582454	0.0799826	3.28257e-13	0.595599	0.311777	0.0560898	0.0198804	20
MSTRG.37703	6	MSTRG.37703	90645964	rs109568702	6	90644540	G	A	0.452438	0.196415	0.115135	0.0880153	-0.256665	0.0439666	5.29147e-09	-0.765258	0.467342	0.101533	0.372415	16
MSTRG.37660	6	MSTRG.37660	87797554	rs110935870	6	87802692	C	A	0.285128	0.203819	0.120908	0.0918451	0.084327	0.0144805	5.76299e-09	2.41701	1.49266	0.105392	0.0560645	11
MSTRG.37637	6	MSTRG.37637	86783901	rs42992771	6	86665392	T	A	0.432521	0.187094	0.11867	0.114891	-0.144835	0.0260151	2.58623e-08	-1.29177	0.851563	0.129282	0.0202786	12
MSTRG.37794	6	MSTRG.37794	93671362	rs136403270	6	93626031	A	G	0.369145	-0.165912	0.113969	0.145458	-0.157014	0.0283946	3.20754e-08	1.05667	0.750586	0.159191	0.0523574	8
MSTRG.37624	6	MSTRG.37624	85043756	rs385121521	6	84800741	A	G	0.204853	0.197528	0.155062	0.202711	0.121121	0.0152925	2.37031e-15	1.63084	1.29668	0.2085	0.32206	20
MSTRG.37728	6	MSTRG.37728	92076750	rs135631703	6	92101944	A	G	0.308305	-0.142612	0.120699	0.237385	-0.153342	0.0205368	8.22196e-14	0.930025	0.796916	0.243198	0.0902374	20
MSTRG.37680	6	MSTRG.37680	88683208	rs475775985	6	88712985	C	T	0.0446644	0.249873	0.235562	0.288803	-0.332702	0.0541248	7.89891e-10	-0.751041	0.718491	0.295883	NA	NA
MSTRG.37756	6	MSTRG.37756	93173666	rs110163288	6	92973183	T	C	0.315669	0.113381	0.115285	0.325372	0.292859	0.052546	2.4984e-08	0.387152	0.399736	0.332784	0.405818	10
MSTRG.37715	6	MSTRG.37715	91430301	rs137724986	6	91420398	T	C	0.324602	0.109691	0.123856	0.375814	0.429984	0.0378232	6.01703e-30	0.255105	0.288921	0.377259	0.188117	20
MSTRG.37743	6	MSTRG.37743	92551091	rs43476260	6	92598861	G	A	0.455698	-0.0973924	0.119646	0.415643	0.109761	0.018375	2.32389e-09	-0.887313	1.10013	0.419926	0.425457	20
MSTRG.37734	6	MSTRG.37734	92446847	rs43476266	6	92596485	A	G	0.148962	0.101653	0.153348	0.507401	-0.375277	0.0553193	1.17027e-11	-0.270874	0.410572	0.509415	0.0907964	8
MSTRG.37755	6	MSTRG.37755	93066721	rs134422338	6	92933591	A	C	0.483704	0.074804	0.117084	0.522893	-0.391211	0.0447407	2.25068e-18	-0.191211	0.300084	0.523999	0.152326	20
MSTRG.37714	6	MSTRG.37714	91126256	rs210616723	6	91039541	C	T	0.143288	-0.0810636	0.171292	0.636037	0.518611	0.0897238	7.46629e-09	-0.156309	0.331395	0.637163	0.0110288	20
MSTRG.37653	6	MSTRG.37653	87694425	rs433146204	6	87640199	G	GAAC	0.292009	0.0283777	0.125266	0.820782	0.776696	0.0551232	4.36443e-45	0.0365364	0.161301	0.820805	0.39464	20
MSTRG.37649	6	MSTRG.37649	86916826	rs110356753	6	87036616	G	T	0.144616	0.0324153	0.165077	0.844325	0.527895	0.0433117	3.58957e-34	0.0614049	0.312749	0.844345	0.241821	9
