# Supplementary material for: A 12 kb multi-allelic copy number variation encompassing a GC gene enhancer is associated with mastitis resistance in dairy cattle
Source: PLoS Genet. 2021 Jul 21;17(7):e1009331. doi: 10.1371/journal.pgen.1009331 (PMC8328317; doi:10.1371/journal.pgen.1009331)
Supplement: S8 Table — (XLSX) [file pgen.1009331.s013.xlsx]

## Sheet: S8 Table
Trait (abbreviation)	Explanation
AFC	age at first calving
AFIh	age first ins heifers
Ang	angularity
BC	body condition
BD	body depth
BLG	beta lactoglobulin
CAS	casein
CI	calving interval
CLW	claw health
CM	clin mastitis
CR	conception rate
CRec	cow recycling
CRh	conceptionrate heifers
CW	chest width
DCE	direct calving ease
DL	direct longevity
DS	direct stillbirth
EFF	robot efficiency
Ext	overall conformation
F	frame
FA	foot angle
Fert	fertility
FTL	front teat length
FTP	front teat placement
FUA	fore udder attachment
Gest	gestation period
IFLI	interval from first to the last insemination
INT	robot interval
KET	ketosis
kgF	fat yield
kgL	lact yield
kgM	milk yield
kgP	prot yield
L	lifespan
Loc	locomotion
Mat	maturity
MatS	maternal stillbirth
MCE	maternal calving ease
Mi	meat index
MS	milking speed
N56	non-return
OFL	overall feet leg
OUS	overall udder score
PS	persistence
R	robustness
RA	rump angle
RLR	rear legs rear
RLS	rear legs side
RTP	rear teat placement
RUH	rear udder height
RW	rump width
SCC	somatic cell count
SCM	subclinical mastitis
Stat	stature
SUR	calf survival
Temp	temperament
UD	udder depth
UHI	udder health index
UR	urea
US	udder support
