# Supplementary material for: A 12 kb multi-allelic copy number variation encompassing a GC gene enhancer is associated with mastitis resistance in dairy cattle
Source: PLoS Genet. 2021 Jul 21;17(7):e1009331. doi: 10.1371/journal.pgen.1009331 (PMC8328317; doi:10.1371/journal.pgen.1009331)
Supplement: S9 Table — (XLSX) [file pgen.1009331.s014.xlsx]

## Sheet: S9 Table
SNP	Position	Ref (tagging Wt)	Alt (tagging Mul)	ChIP-seq (Bull 5)*			ATAC-seq (male HF calf)
				Genotype	RO1	AO2	Genotype	Reads
SNP1	88683517	C	T	C/T	1	1	T/T	6
SNP2	88686595	T	C	T/C	2	3	C/C	3
SNP3	88686600	C	T	C/T	2	3	T/T	4
SNP4	88686606	C	T	C/T	2	3	T/T	5
SNP5	88688920	T	G	T/G	1	7	G/G	8
* Villar et al (2015)
1 Reads supporting reference allele
2 Reads supporting alternative allele
