# Supplementary material for: A 12 kb multi-allelic copy number variation encompassing a GC gene enhancer is associated with mastitis resistance in dairy cattle
Source: PLoS Genet. 2021 Jul 21;17(7):e1009331. doi: 10.1371/journal.pgen.1009331 (PMC8328317; doi:10.1371/journal.pgen.1009331)
Supplement: S10 Table — (XLSX) [file pgen.1009331.s015.xlsx]

## Sheet: S10 Table
CHROM	POS	Liver010002	Liver010003	Liver010004	Liver010005	Liver010006	Liver010007	Liver010008	Liver010009	Liver010010	Liver010011	Liver010012	Liver010013	Liver010014	Liver010015	Liver010016	Liver010017	Liver010018	Liver010019	Liver010020	Liver010021	Liver010022	Liver010023	Liver010024	Liver010025	Liver010026	Liver010027	Liver010028	Liver010029	Liver010030	Liver010031	Liver010032	Liver010033	Liver010034	Liver010035	Liver010036	Liver010037	Liver010038	Liver020075	Liver020076	Liver020077	Liver020078	Liver020079	Liver020080	Liver020081	Liver020082	Liver020083	Liver020084	Liver020085
chr6	87680586	0/0	1/1	1/0	1/0	1/1	1/1	1/1	1/0	1/0	1/1	1/0	1/1	1/0	1/0	1/0	1/0	1/0	0/0	1/0	1/0	0/0	1/0	1/0	1/0	1/0	1/1	0/0	1/0	1/0	1/1	1/0	1/1	1/0	1/0	1/1	1/0	1/1	1/0	1/1	0/0	1/1	1/0	0/0	1/0	1/0	0/0	1/0	1/0
chr6	87681471	0/0	1/1	1/0	1/0	1/0	1/0	1/1	1/0	1/0	1/1	1/0	1/1	1/0	1/0	1/0	1/0	1/0	0/0	1/0	1/0	0/0	1/0	1/0	1/0	1/0	1/1	0/0	1/0	1/0	1/1	1/0	1/1	1/0	1/0	1/1	1/0	1/1	1/0	1/1	0/0	1/1	1/0	0/0	1/0	1/0	0/0	1/0	1/0
chr6	87683106	0/0	1/1	0/1	0/1	0/1	0/1	1/1	0/1	0/1	1/1	0/1	1/1	0/1	0/1	0/1	0/1	0/1	0/0	0/1	0/1	0/0	0/1	0/1	0/1	0/1	1/1	0/0	0/1	0/1	1/1	0/1	1/1	0/1	0/1	1/1	0/1	1/1	0/1	1/1	0/0	1/1	0/1	0/0	0/1	0/1	0/0	0/1	0/1
chr6	87684112	0/0	1/1	1/0	1/0	1/0	1/0	1/1	1/0	1/0	1/1	1/0	1/1	1/0	1/0	1/0	1/0	1/0	0/0	1/0	1/0	0/0	1/0	1/0	1/0	1/0	1/1	0/0	1/0	1/0	1/1	1/0	1/1	1/0	1/0	1/1	1/0	1/1	1/0	1/1	0/0	1/1	1/0	0/0	1/0	1/0	0/0	1/0	1/0
chr6	87684684	0/0	1/1	0/1	0/1	0/1	0/1	1/1	0/1	0/1	1/1	0/1	1/1	0/1	0/1	0/1	0/1	0/1	0/0	0/1	0/1	0/0	0/1	0/1	0/1	0/1	1/1	0/0	0/1	0/1	1/1	0/1	1/1	0/1	0/1	1/1	0/1	1/1	0/1	1/1	0/0	1/1	0/1	0/0	0/1	0/1	0/0	0/1	0/1
chr6	87685563	1/1	1/1	1/1	1/1	1/1	1/1	1/1	1/1	1/1	1/1	1/1	1/1	0/1	1/1	1/1	1/1	1/1	0/1	1/1	1/1	1/1	1/1	0/1	1/1	1/1	1/1	0/0	0/1	1/1	1/1	0/1	1/1	1/1	1/1	1/1	1/1	1/1	1/1	1/1	1/1	1/1	0/1	0/1	0/1	1/1	1/1	1/1	0/1
chr6	87686946	1/1	1/1	1/1	1/1	1/1	1/1	1/1	1/1	1/1	1/1	1/1	1/1	1/0	1/1	1/1	1/1	1/1	1/0	1/1	1/1	1/1	1/1	1/0	1/1	1/1	1/1	0/0	1/0	1/1	1/1	1/0	1/1	1/1	1/1	1/1	1/1	1/1	1/1	1/1	1/1	1/1	1/0	1/0	1/0	1/1	1/1	1/1	1/0
chr6	87690371	1/1	0/0	1/0	1/0	1/0	1/0	1/0	1/0	1/1	0/0	1/0	0/0	0/0	1/0	1/0	1/0	1/0	1/0	1/0	1/0	1/1	1/0	1/0	1/0	1/0	0/0	0/0	0/0	1/0	0/0	0/0	0/0	1/0	1/0	0/0	1/0	0/0	1/1	1/0	1/1	0/0	0/0	1/0	0/0	1/0	1/1	1/0	0/0
chr6	87693351	0/0	1/0	1/1	1/1	1/0	0/0	0/0	1/0	1/0	0/0	1/1	0/0	1/0	1/0	1/0	1/0	0/0	0/0	0/0	1/1	1/0	1/1	0/0	1/0	1/0	0/0	0/0	1/0	1/1	0/0	0/0	0/0	1/1	1/0	0/0	0/0	1/0	0/0	0/0	1/1	1/0	0/0	1/0	1/0	1/1	1/1	1/0	0/0
chr6	87696502	0/0	1/0	1/1	1/1	1/0	0/0	0/0	1/0	1/0	0/0	1/1	0/0	1/0	1/0	1/0	1/0	0/0	0/0	0/0	1/1	1/0	1/1	0/0	1/0	1/0	0/0	0/0	1/0	1/1	0/0	0/0	0/0	1/1	1/0	0/0	0/0	1/0	0/0	0/0	1/1	1/0	0/0	1/0	1/0	1/1	1/1	1/0	0/0
chr6	87703727	0/0	1/1	0/1	1/1	0/1	0/1	1/1	1/1	1/1	1/1	1/1	1/1	0/1	0/1	0/1	1/1	1/1	0/1	1/1	0/1	0/1	0/1	0/1	1/1	0/1	0/1	0/0	0/1	0/1	0/1	0/0	0/0	1/1	0/1	0/1	0/1	1/1	0/1	0/1	0/1	1/1	0/1	0/1	0/1	0/1	0/0	0/1	0/1
chr6	87705515	0/0	1/1	1/0	1/1	1/0	1/0	1/1	1/1	1/1	1/1	1/1	1/1	1/0	1/0	1/0	1/0	1/0	0/0	1/0	1/0	0/0	1/0	1/0	1/1	1/0	1/0	0/0	1/0	1/0	1/0	0/0	0/0	1/1	1/0	1/0	1/0	1/1	0/0	1/0	1/0	1/1	1/0	1/0	1/0	1/1	0/0	1/0	1/0
chr6	87707764	0/0	1/1	1/0	1/1	1/0	1/0	1/1	1/1	1/1	1/1	1/1	1/1	1/0	1/0	1/0	1/0	1/0	0/0	1/0	1/0	0/0	1/0	1/0	1/1	1/0	1/0	0/0	1/0	1/0	1/0	0/0	0/0	1/1	1/0	1/0	1/0	1/1	0/0	1/0	1/0	1/1	1/0	1/0	1/0	1/0	0/0	1/0	1/0
chr6	87709730	0/0	1/1	1/0	1/1	1/0	1/0	1/1	1/1	1/1	1/1	1/1	1/1	1/0	1/0	1/0	1/1	1/1	1/0	1/1	1/0	1/0	1/0	1/0	1/1	1/0	1/0	0/0	1/0	1/0	1/0	0/0	0/0	1/1	1/0	1/0	1/0	1/1	1/0	1/0	1/0	1/1	1/0	1/0	1/0	1/1	0/0	1/0	1/0
chr6	87710812	0/0	1/1	1/0	1/1	1/0	1/0	1/1	1/1	1/1	1/1	1/1	1/1	1/0	1/0	1/0	1/0	1/0	0/0	1/0	1/0	0/0	1/0	1/0	1/1	1/0	1/0	0/0	1/0	1/0	1/0	0/0	0/0	1/1	1/0	1/0	1/0	1/1	0/0	1/0	1/0	1/1	1/0	1/0	1/0	1/0	0/0	1/0	1/0
chr6	87714272	0/0	1/1	0/1	1/1	0/1	0/1	1/1	1/1	1/1	1/1	1/1	1/1	0/1	0/1	0/1	0/1	0/1	0/0	0/1	0/1	0/0	0/1	0/1	1/1	0/1	0/1	0/0	0/1	0/1	0/1	0/0	0/0	1/1	0/1	0/1	0/1	1/1	0/0	0/1	0/1	1/1	0/1	0/1	0/1	0/1	0/0	0/1	0/1
chr6	87715723	0/0	1/1	0/1	1/1	0/1	0/1	1/1	1/1	1/1	1/1	1/1	1/1	0/1	0/1	0/1	0/1	0/1	0/0	0/1	0/1	0/0	0/1	0/1	1/1	0/1	0/1	0/0	0/1	0/1	0/1	0/0	0/0	1/1	0/1	0/1	0/1	1/1	0/0	0/1	0/1	1/1	0/1	0/1	0/1	0/1	0/0	0/1	0/1
chr6	87719524	1/1	0/1	1/1	0/1	1/1	0/1	0/0	0/0	0/0	0/0	0/1	0/0	0/1	0/1	0/1	1/1	0/1	1/1	0/1	0/1	1/1	1/1	0/1	0/0	0/1	0/1	1/1	1/1	0/1	0/1	1/1	1/1	0/0	0/1	0/1	0/1	0/1	1/1	0/1	0/1	0/1	0/1	0/1	1/1	0/1	1/1	0/1	0/1
chr6	87723273	0/0	1/1	1/1	1/1	1/1	1/1	1/1	1/1	1/1	1/1	1/1	1/1	0/1	1/1	1/1	1/1	1/1	0/1	1/1	1/1	1/1	1/1	0/1	1/1	1/1	1/1	0/0	0/1	1/1	1/1	0/1	1/1	1/1	1/1	1/1	0/1	1/1	1/1	1/1	1/1	1/1	0/1	0/1	0/1	1/1	1/1	1/1	0/1
chr6	87729715	0/0	1/0	1/0	1/0	1/0	1/0	1/0	0/0	1/0	0/0	1/0	0/0	0/0	0/0	0/0	1/1	1/0	1/0	1/0	0/0	1/0	1/0	1/0	0/0	0/0	0/0	0/0	1/0	1/0	0/0	0/0	0/0	0/0	0/0	0/0	0/0	1/0	1/1	1/0	0/0	1/1	0/0	0/0	1/0	1/0	0/0	0/0	0/0
chr6	87733586	0/0	1/1	1/1	1/1	1/1	1/1	1/1	1/1	1/1	1/1	1/1	1/1	1/0	1/1	1/1	1/1	1/1	1/0	1/1	1/0	1/1	1/1	1/0	1/1	1/1	1/1	0/0	1/0	1/1	1/1	1/0	1/1	1/0	1/1	1/1	1/0	1/1	1/1	1/1	1/1	1/1	1/0	1/0	1/0	1/1	1/1	1/1	1/0
chr6	87737973	0/0	0/1	0/1	0/1	0/1	0/1	0/1	0/0	0/1	0/0	0/1	0/0	0/0	0/0	0/0	0/1	0/0	0/0	0/0	0/0	0/0	0/1	0/1	0/0	0/0	0/0	0/0	0/1	0/1	0/0	0/0	0/0	0/0	0/0	0/0	0/0	0/1	0/1	0/1	0/0	1/1	0/0	0/0	0/1	0/1	0/0	0/0	0/0
chr6	87743848	0/0	1/0	1/0	1/0	1/0	1/0	1/0	0/0	1/0	0/0	1/0	0/0	0/0	0/0	0/0	1/0	0/0	0/0	0/0	0/0	0/0	1/0	1/0	0/0	0/0	0/0	0/0	1/0	1/0	0/0	0/0	0/0	0/0	0/0	0/0	0/0	1/0	1/0	1/0	0/0	1/1	0/0	0/0	1/0	1/0	0/0	0/0	0/0
chr6	87750922	0/0	1/1	1/1	1/1	1/1	1/1	1/1	1/1	1/1	1/1	1/1	1/1	0/1	1/1	1/1	1/1	1/1	0/1	1/1	1/1	1/1	1/1	0/1	1/1	1/1	1/1	0/0	0/1	1/1	1/1	0/1	1/1	1/1	1/1	1/1	0/1	1/1	1/1	1/1	1/1	1/1	0/1	0/1	0/1	1/1	1/1	1/1	0/1
chr6	87762415	0/0	1/1	1/1	1/1	1/1	1/1	1/1	1/1	1/1	1/1	1/1	1/1	1/0	1/1	1/1	1/1	1/1	1/0	1/1	1/0	1/1	1/1	1/0	1/1	1/1	1/1	0/0	1/0	1/1	1/1	1/0	1/1	1/0	1/1	1/1	1/0	1/1	1/1	1/1	1/1	1/1	1/0	1/0	1/0	1/1	1/1	1/1	1/0
chr6	87786816	0/0	0/1	0/1	0/1	0/1	1/1	1/1	1/1	1/1	1/1	0/1	1/1	0/1	1/1	1/1	0/1	1/1	0/1	1/1	0/1	1/1	0/1	0/1	1/1	1/1	1/1	0/0	0/0	1/1	1/1	0/1	1/1	0/1	1/1	1/1	0/1	0/1	1/1	1/1	1/1	0/1	0/1	0/1	0/0	0/1	1/1	1/1	0/1
chr6	87794613	0/0	1/1	1/1	1/1	1/1	1/1	1/1	1/1	1/1	1/1	1/1	1/1	0/1	1/1	1/1	1/1	1/1	0/1	1/1	0/1	1/1	1/1	0/1	1/1	1/1	1/1	0/0	0/1	1/1	1/1	0/1	1/1	0/1	1/1	1/1	0/1	1/1	1/1	1/1	1/1	1/1	0/1	0/1	0/1	1/1	1/1	1/1	0/1
chr6	87801255	0/0	0/1	0/1	0/1	0/1	0/1	1/1	1/1	1/1	1/1	0/1	1/1	0/1	1/1	1/1	0/1	1/1	0/1	1/1	0/1	1/1	0/1	0/1	1/1	1/1	1/1	0/0	0/0	1/1	1/1	0/1	1/1	0/1	1/1	1/1	0/1	0/1	1/1	1/1	1/1	0/0	0/1	0/1	0/0	0/1	1/1	1/1	0/1
chr6	87829271	0/0	1/1	1/1	1/1	1/1	1/1	1/1	1/1	1/1	1/1	1/1	1/1	0/1	1/1	1/1	1/1	1/1	0/1	1/1	1/1	1/1	1/1	0/1	1/1	1/1	1/1	0/0	0/1	1/1	1/1	0/1	1/1	1/1	1/1	1/1	0/1	1/1	1/1	1/1	1/1	1/1	0/1	0/1	0/1	1/1	1/1	1/1	0/1
chr6	87838493	0/0	0/1	1/1	0/1	0/1	0/1	0/1	0/0	0/1	0/0	0/1	0/0	0/0	0/0	0/1	0/1	0/0	0/0	0/0	1/1	0/1	1/1	0/1	0/0	0/1	0/0	0/0	0/1	0/1	0/0	0/0	0/1	0/1	0/0	0/1	0/0	0/1	0/1	0/1	0/1	1/1	0/0	0/0	0/1	0/1	1/1	0/0	0/0
chr6	87840249	0/0	1/1	1/1	1/1	0/1	0/1	1/1	1/1	1/1	1/1	1/1	1/1	0/0	1/1	1/1	0/1	0/1	0/0	0/1	1/1	0/1	1/1	0/1	1/1	0/1	1/1	0/0	0/1	0/1	1/1	0/1	0/1	1/1	1/1	0/1	0/1	1/1	0/1	1/1	1/1	1/1	0/1	0/1	0/1	0/1	1/1	1/1	0/1
chr6	87845856	0/0	1/1	1/1	1/1	1/1	1/1	1/1	1/1	1/1	1/1	1/1	1/1	1/0	1/1	1/1	1/1	1/1	1/0	1/1	1/1	1/1	1/1	1/0	1/1	1/1	1/1	0/0	1/0	1/1	1/1	1/0	1/1	1/1	1/1	1/1	1/0	1/1	1/1	1/1	1/1	1/1	1/0	1/0	1/0	1/1	1/1	1/1	1/0
chr6	87864181	0/0	0/1	1/1	0/1	0/1	0/1	0/1	0/0	0/1	0/0	0/1	0/0	0/0	0/0	0/1	0/1	0/0	0/0	0/0	1/1	0/1	1/1	0/1	0/0	0/0	0/0	0/0	0/1	0/1	0/0	0/0	0/0	0/1	0/0	0/0	0/0	0/1	0/1	0/1	0/1	1/1	0/0	0/0	0/1	0/1	1/1	0/0	0/0
chr6	87878904	0/0	1/0	1/1	1/1	1/0	1/0	0/0	1/0	1/0	0/0	1/1	0/0	0/0	1/1	1/0	1/0	0/0	0/0	0/0	1/0	1/0	1/1	0/0	1/0	1/0	1/0	0/0	1/0	1/1	1/0	1/0	1/0	1/0	1/1	0/0	0/0	1/0	0/0	0/0	1/1	1/1	0/0	1/0	1/0	1/0	1/1	1/1	0/0
chr6	87885203	0/0	1/0	1/1	1/1	1/0	1/0	0/0	1/0	1/0	0/0	1/1	0/0	0/0	1/1	1/0	1/0	0/0	0/0	0/0	1/0	1/0	1/1	0/0	1/0	1/0	1/0	0/0	1/0	1/1	1/0	1/0	1/0	1/0	1/1	0/0	0/0	1/0	0/0	0/0	1/1	1/1	0/0	1/0	1/0	1/0	1/1	1/1	0/0
chr6	87891928	0/0	0/1	1/1	1/1	0/1	0/1	0/1	0/1	1/1	0/0	1/1	0/0	0/0	1/1	0/1	0/1	0/0	0/0	0/0	1/1	0/1	1/1	0/1	0/1	0/1	0/1	0/0	0/1	1/1	0/1	0/1	0/1	1/1	1/1	0/0	0/0	0/1	0/1	0/1	1/1	1/1	0/0	0/1	0/1	0/1	1/1	1/1	0/0
chr6	87910173	0/0	0/0	0/0	0/0	1/0	1/0	0/0	0/0	0/0	0/0	0/0	0/0	0/0	0/0	0/0	0/0	0/0	0/0	0/0	0/0	0/0	0/0	0/0	0/0	0/0	0/0	0/0	0/0	0/0	0/0	0/0	0/0	0/0	0/0	0/0	0/0	0/0	0/0	0/0	0/0	0/0	0/0	0/0	0/0	0/0	0/0	0/0	0/0
chr6	87916172	0/0	1/1	1/1	1/1	1/1	1/1	1/1	1/1	1/1	1/1	1/1	1/1	1/1	1/1	1/1	1/0	1/0	1/0	1/0	1/0	1/0	1/1	1/1	1/1	1/1	1/1	1/1	1/1	1/1	1/1	1/1	1/1	1/0	1/1	1/1	1/0	1/1	1/0	1/1	1/1	1/1	1/1	1/1	1/1	1/0	1/1	1/1	1/1
chr6	87924321	1/1	1/1	0/1	0/1	1/1	1/1	1/1	0/1	0/1	1/1	0/1	1/1	0/0	0/1	0/1	1/1	1/1	0/1	1/1	0/1	0/1	0/1	0/1	0/1	0/1	1/1	0/0	0/1	0/0	1/1	0/1	1/1	0/1	./.	1/1	1/1	1/1	1/1	1/1	0/0	1/1	0/1	0/0	0/1	1/1	0/0	0/1	0/1
chr6	87929420	1/1	0/0	0/0	0/0	0/0	0/0	0/0	0/0	0/0	0/0	0/0	0/0	0/1	0/0	0/0	0/1	0/1	1/1	0/1	0/1	0/1	0/0	0/1	0/0	0/0	0/0	1/1	0/1	0/0	0/0	0/1	0/0	0/1	0/0	0/0	0/1	0/0	0/1	0/0	0/0	0/0	0/1	0/1	0/1	0/1	0/0	0/0	0/1
chr6	87933527	0/0	1/1	1/1	1/1	1/1	1/1	1/1	1/1	1/1	1/1	1/1	1/1	1/0	1/1	1/1	1/0	1/0	0/0	1/0	1/0	1/0	1/1	1/0	1/1	1/1	1/1	0/0	1/0	1/1	1/1	1/0	1/1	1/0	1/1	1/1	1/0	1/1	1/0	1/1	1/1	1/1	1/0	1/0	1/0	1/0	1/1	1/1	1/0
chr6	87938257	0/0	1/1	1/1	1/1	1/1	1/1	1/1	1/1	1/1	1/1	1/1	1/1	1/0	1/1	1/1	1/0	1/0	1/0	1/0	1/1	1/0	1/1	1/0	1/1	1/1	1/1	0/0	1/0	1/1	1/1	1/0	1/1	1/1	1/1	1/1	1/0	1/1	1/0	1/1	1/1	1/1	1/0	1/0	1/0	1/1	1/1	1/1	1/0
chr6	87943743	0/0	0/0	0/0	0/0	0/0	0/1	0/1	0/0	0/1	0/0	0/0	0/0	0/0	0/1	0/0	0/0	0/0	0/0	0/0	0/1	0/0	0/0	0/1	0/0	0/0	0/1	0/0	0/0	0/0	0/1	0/1	0/1	0/1	0/1	0/0	0/0	0/0	0/1	0/1	0/0	0/0	0/0	0/0	0/0	0/1	0/0	0/1	0/0
chr6	87947973	0/0	0/0	0/0	0/0	0/0	1/0	1/0	0/0	1/0	0/0	0/0	0/0	0/0	1/0	0/0	0/0	0/0	0/0	0/0	1/0	0/0	0/0	1/0	0/0	0/0	1/0	0/0	0/0	0/0	1/0	1/0	1/0	1/0	1/0	0/0	0/0	0/0	1/0	1/0	0/0	0/0	0/0	0/0	0/0	1/0	0/0	1/0	0/0
chr6	87975749	0/0	1/0	1/0	1/0	1/0	1/0	1/0	0/0	1/0	1/0	1/0	0/0	0/0	1/0	0/0	1/0	0/0	0/0	0/0	1/0	0/0	1/0	1/0	1/0	0/0	1/0	0/0	1/0	0/0	1/0	1/0	1/0	1/0	1/0	0/0	0/0	1/1	1/0	1/0	0/0	1/0	0/0	0/0	1/0	1/0	0/0	1/0	0/0
chr6	87982513	0/0	1/1	1/1	1/1	1/1	1/1	1/1	1/1	1/1	1/1	1/1	1/1	1/0	1/1	1/1	1/0	1/0	0/0	1/0	1/1	1/0	1/1	1/0	1/1	1/1	1/1	0/0	1/0	1/1	1/1	1/0	1/1	1/1	1/1	1/1	1/0	1/1	1/0	1/1	1/1	1/1	1/0	1/0	1/0	1/0	1/1	1/1	1/0
chr6	87992805	0/0	0/0	0/0	0/0	0/0	1/0	1/0	0/0	1/0	0/0	0/0	0/0	0/0	1/0	0/0	0/0	0/0	0/0	0/0	0/0	0/0	0/0	1/0	0/0	0/0	1/0	0/0	0/0	0/0	1/0	1/0	1/0	0/0	1/0	0/0	0/0	0/0	1/0	1/0	0/0	0/0	0/0	0/0	0/0	1/0	0/0	1/0	0/0
chr6	87996364	0/0	1/0	1/0	0/0	0/0	1/0	1/1	1/0	1/0	1/0	0/0	1/1	1/0	0/0	1/1	1/0	1/1	1/1	1/1	1/0	1/1	1/0	1/1	0/0	0/0	1/0	1/1	1/0	1/1	1/0	1/0	0/0	0/0	0/0	1/0	1/0	0/0	1/1	1/1	1/1	1/0	1/1	1/0	1/0	1/1	1/1	0/0	1/1
chr6	88006286	0/0	0/0	0/0	0/0	0/0	0/0	0/0	0/0	0/0	0/0	0/0	0/0	0/1	0/0	0/0	0/0	0/0	0/1	0/0	0/0	0/0	0/0	0/1	0/0	0/0	0/0	1/1	0/1	0/0	0/0	0/1	0/0	0/0	0/0	0/0	0/0	./.	0/0	0/0	0/0	0/0	0/1	0/1	0/1	0/1	0/0	0/0	0/1
chr6	88013818	1/1	1/1	1/1	1/1	0/1	0/1	1/1	1/1	1/1	1/1	1/1	1/1	1/1	1/1	1/1	1/1	1/1	1/1	1/1	1/1	1/1	1/1	1/1	1/1	0/1	1/1	1/1	1/1	1/1	1/1	1/1	0/1	1/1	1/1	0/1	1/1	1/1	1/1	1/1	1/1	1/1	1/1	1/1	1/1	1/1	1/1	1/1	1/1
chr6	88023038	0/0	1/1	1/1	1/1	0/1	0/1	1/1	1/1	1/1	0/1	1/1	1/1	0/1	0/1	1/1	1/1	1/1	0/1	1/1	1/1	1/1	1/1	0/1	0/1	0/1	0/1	0/0	0/1	1/1	0/1	0/0	0/0	1/1	0/1	0/1	0/1	0/1	1/1	1/1	1/1	0/1	0/1	0/1	0/1	0/1	1/1	0/1	0/1
chr6	88049208	1/1	0/1	1/1	0/1	0/1	0/1	0/1	0/0	0/1	0/0	0/1	0/0	0/0	0/0	0/1	1/1	0/1	0/1	0/1	1/1	1/1	1/1	0/1	0/0	0/0	0/0	0/0	0/1	1/1	0/0	0/0	0/0	0/1	0/0	0/0	0/1	0/1	1/1	0/1	1/1	0/1	0/0	0/0	0/1	0/1	1/1	0/0	0/0
chr6	88054699	1/1	1/1	1/1	1/1	1/1	1/1	1/1	1/1	1/1	1/0	1/1	1/1	1/0	1/1	1/1	1/1	1/1	1/0	1/1	1/1	1/1	1/1	1/0	1/0	1/1	1/1	0/0	1/0	1/1	1/1	1/0	1/1	1/1	1/1	1/1	1/1	1/0	1/1	1/1	1/1	1/1	1/0	1/0	1/0	1/0	1/1	1/1	1/0
chr6	88056636	1/1	0/1	0/1	0/1	0/1	1/1	1/1	1/1	1/1	0/1	0/1	1/1	0/1	1/1	1/1	0/1	1/1	0/1	1/1	0/1	1/1	0/1	0/1	0/1	1/1	1/1	0/0	0/0	1/1	1/1	0/1	1/1	0/1	1/1	1/1	1/1	0/0	1/1	1/1	1/1	0/1	0/1	0/1	0/0	0/1	1/1	1/1	0/1
chr6	88064398	1/1	1/1	1/1	1/1	1/1	1/1	1/1	1/1	1/1	1/1	1/1	1/1	1/0	1/1	1/1	1/1	1/1	1/0	1/1	1/1	1/1	1/1	1/0	1/1	1/1	1/1	0/0	1/0	1/1	1/1	1/0	1/1	1/1	1/1	1/1	1/1	1/1	1/1	1/1	1/1	1/1	1/0	1/0	1/0	1/0	1/1	1/1	1/0
chr6	88069548	0/0	0/1	0/0	0/0	0/0	0/0	0/1	0/1	0/0	0/1	0/0	1/1	0/0	0/0	0/1	0/0	0/1	0/0	0/1	0/0	0/0	0/0	0/0	0/0	0/0	0/1	0/0	0/0	0/0	0/1	0/0	0/0	0/0	0/0	0/1	0/1	0/0	0/0	0/1	0/0	0/0	0/1	0/0	0/0	0/0	0/0	0/0	0/1
chr6	88073772	0/0	0/1	0/0	0/0	0/0	0/0	0/1	0/1	0/0	0/1	0/0	1/1	0/0	0/0	0/1	0/0	0/1	0/0	0/1	0/0	0/0	0/0	0/0	0/0	0/0	0/1	0/0	0/0	0/0	0/1	0/0	0/0	0/0	0/0	0/1	0/1	0/0	0/0	0/1	0/0	0/0	0/1	0/0	0/0	0/0	0/0	0/0	0/1
chr6	88085965	1/1	1/0	1/0	1/0	1/0	1/1	1/0	1/1	1/0	1/1	1/0	1/1	1/0	1/1	1/1	1/0	1/1	0/0	1/1	1/1	1/0	1/0	0/0	1/1	1/1	1/1	0/0	0/0	1/1	1/1	1/0	1/1	1/1	1/1	1/1	1/1	1/0	1/1	1/1	1/1	1/0	1/0	1/0	0/0	1/0	1/1	1/1	1/0
chr6	88103696	0/0	0/1	0/0	0/0	0/0	0/0	0/1	0/1	0/0	1/1	0/0	1/1	0/0	0/0	0/1	0/0	0/1	0/0	0/1	0/0	0/0	0/0	0/0	0/1	0/0	0/1	0/0	0/0	0/0	0/1	0/0	0/0	0/0	0/0	0/1	0/1	0/1	0/0	0/1	0/0	0/0	0/1	0/0	0/0	0/0	0/0	0/0	0/1
chr6	88111170	0/0	0/0	0/0	0/0	1/0	1/0	0/0	0/0	0/0	1/0	0/0	0/0	0/0	0/0	0/0	1/0	1/0	0/0	1/0	1/0	0/0	0/0	0/0	1/0	0/0	0/0	0/0	0/0	0/0	0/0	0/0	0/0	1/0	0/0	0/0	0/0	1/0	1/0	0/0	0/0	0/0	0/0	0/0	0/0	0/0	0/0	0/0	0/0
chr6	88112377	0/0	0/1	0/0	0/0	0/1	0/1	0/1	0/1	0/0	1/1	0/0	1/1	0/0	0/0	0/1	0/1	1/1	0/0	1/1	0/1	0/0	0/0	0/0	0/1	0/0	0/1	0/0	0/0	0/0	0/1	0/0	0/0	0/1	0/0	0/1	0/1	0/1	0/1	0/1	0/0	0/0	0/1	0/0	0/0	0/0	0/0	0/0	0/1
chr6	88120411	0/0	1/1	0/1	1/1	1/1	0/1	1/1	1/1	1/1	1/1	1/1	1/1	0/1	1/1	0/1	1/1	1/1	1/1	1/1	0/1	0/1	0/1	1/1	1/1	0/1	1/1	1/1	1/1	0/0	1/1	1/1	0/1	1/1	1/1	0/1	0/1	1/1	0/1	0/1	0/0	0/1	1/1	1/1	1/1	0/1	0/0	1/1	1/1
chr6	88121870	1/1	0/1	0/1	0/0	0/1	1/1	0/1	0/1	0/0	1/1	0/0	1/1	0/1	0/1	1/1	0/1	1/1	0/0	1/1	1/1	0/1	0/1	0/0	0/1	0/1	1/1	0/0	0/0	1/1	1/1	0/1	1/1	0/1	0/1	1/1	1/1	0/1	1/1	1/1	1/1	0/1	0/1	0/0	0/0	0/1	1/1	0/1	0/1
chr6	88126622	0/0	0/0	0/0	0/0	0/1	0/1	0/0	0/0	0/0	0/1	0/0	0/0	0/0	0/0	0/0	0/1	0/1	0/0	0/1	0/1	0/0	0/0	0/0	0/1	0/0	0/0	0/0	0/0	0/0	0/0	0/0	0/0	0/1	0/0	0/0	0/0	0/1	0/1	0/0	0/0	0/0	0/0	0/0	0/0	0/0	0/0	0/0	0/0
chr6	88132026	0/0	0/0	1/0	0/0	0/0	1/0	0/0	0/0	0/0	0/0	0/0	0/0	1/0	0/0	1/0	0/0	0/0	0/0	0/0	1/0	1/0	1/0	0/0	0/0	1/0	0/0	0/0	0/0	1/1	0/0	0/0	1/0	0/0	0/0	1/0	0/0	0/0	1/0	1/0	1/1	1/0	0/0	0/0	0/0	1/0	1/1	0/0	0/0
chr6	88143738	1/1	1/1	1/1	1/1	1/1	1/1	1/1	1/1	1/1	1/1	1/1	1/1	0/1	1/1	1/1	1/1	1/1	0/1	1/1	1/1	1/1	1/1	0/1	1/1	1/1	1/1	0/0	0/1	1/1	1/1	0/1	1/1	1/1	1/1	1/1	1/1	1/1	1/1	1/1	1/1	1/1	0/1	0/1	0/1	0/1	1/1	1/1	0/1
chr6	88148136	1/1	1/0	1/1	1/1	1/1	1/1	1/0	1/0	1/1	1/0	1/1	0/0	1/0	1/1	1/0	1/1	1/0	1/0	1/0	1/1	1/1	1/1	1/0	1/1	1/1	1/0	0/0	1/0	1/1	1/0	1/0	1/1	1/1	1/1	1/0	1/0	1/1	1/1	1/0	1/1	1/1	0/0	1/0	1/0	1/0	1/1	1/1	0/0
chr6	88153418	1/1	1/0	1/1	1/1	1/1	1/1	1/0	1/0	1/1	1/0	1/1	0/0	1/0	1/1	1/0	1/1	1/0	1/0	1/0	1/1	1/1	1/1	1/0	1/1	1/1	1/0	0/0	1/0	1/1	1/0	1/0	1/1	1/1	1/1	1/0	1/0	1/1	1/1	1/0	1/1	1/1	0/0	1/0	1/0	1/0	1/1	1/1	0/0
chr6	88155756	1/1	0/1	1/1	1/1	0/1	0/1	0/1	0/1	1/1	0/1	1/1	0/0	0/1	1/1	0/1	0/1	0/0	0/1	0/0	0/1	1/1	1/1	0/1	1/1	1/1	0/1	0/0	0/1	1/1	0/1	0/1	1/1	0/1	1/1	0/1	0/1	1/1	0/1	0/1	1/1	1/1	0/0	0/1	0/1	0/1	1/1	1/1	0/0
chr6	88164130	1/1	1/1	1/1	1/1	1/1	1/1	1/1	1/1	1/1	1/1	1/1	1/1	1/0	1/1	1/1	1/1	1/1	1/0	1/1	1/1	1/1	1/1	1/0	1/1	1/1	1/1	0/0	1/0	1/1	1/1	1/0	1/1	1/1	1/1	1/1	1/1	1/1	1/1	1/1	1/1	1/1	1/0	1/0	1/0	1/0	1/1	1/1	1/0
chr6	88166107	1/1	0/1	0/1	0/0	0/0	0/1	0/1	0/1	0/0	1/1	0/0	1/1	0/1	0/1	1/1	0/0	0/1	0/0	0/1	0/1	0/1	0/1	0/0	0/1	0/1	1/1	0/0	0/0	1/1	1/1	0/1	1/1	0/0	0/1	1/1	1/1	0/1	0/1	1/1	1/1	0/1	0/1	0/0	0/0	0/1	1/1	0/1	0/1
chr6	88174863	1/1	1/1	1/1	1/1	1/1	1/1	1/1	1/1	1/1	1/1	1/1	1/1	0/1	1/1	1/1	1/1	1/1	0/1	1/1	1/1	1/1	1/1	0/1	1/1	1/1	1/1	0/0	0/1	1/1	1/1	0/1	1/1	1/1	1/1	1/1	1/1	1/1	1/1	1/1	1/1	1/1	0/1	0/1	0/1	0/1	1/1	1/1	0/1
chr6	88176468	1/1	1/1	1/1	1/1	1/1	1/1	1/1	1/1	1/1	1/1	1/1	1/1	0/1	1/1	1/1	1/1	1/1	0/1	1/1	1/1	1/1	1/1	0/1	1/1	1/1	1/1	0/0	0/1	1/1	1/1	0/1	1/1	1/1	1/1	1/1	1/1	1/1	1/1	1/1	1/1	1/1	0/1	0/1	0/1	0/1	1/1	1/1	0/1
chr6	88179906	0/0	0/1	0/1	0/0	0/0	0/1	0/1	0/1	0/0	1/1	0/0	1/1	0/1	0/1	1/1	0/0	0/1	0/0	0/1	0/1	0/1	0/1	0/0	0/1	0/1	1/1	0/0	0/0	1/1	1/1	0/1	1/1	0/0	0/1	1/1	0/1	0/1	0/1	1/1	1/1	0/1	0/1	0/0	0/0	0/1	1/1	0/1	0/1
chr6	88183964	1/1	1/1	1/1	1/1	1/1	1/1	1/1	1/1	1/1	1/1	1/1	1/1	0/1	1/1	1/1	0/1	0/1	0/1	0/1	0/1	1/1	1/1	0/1	1/1	1/1	1/1	0/0	0/1	1/1	1/1	0/1	1/1	0/1	1/1	1/1	1/1	1/1	0/1	1/1	1/1	1/1	0/1	0/1	0/1	0/1	1/1	1/1	0/1
chr6	88184475	1/1	1/1	1/1	1/1	1/1	1/1	1/1	1/1	1/1	1/1	1/1	1/1	1/0	1/1	1/1	1/0	1/0	1/0	1/0	1/0	1/1	1/1	1/0	1/1	1/1	1/1	0/0	1/0	1/1	1/1	1/0	1/1	1/0	1/1	1/1	1/1	1/1	1/0	1/1	1/1	1/1	1/0	1/0	1/0	1/0	1/1	1/1	1/0
chr6	88186013	1/1	1/1	1/1	1/1	1/1	1/1	1/1	1/1	1/1	1/1	1/1	1/1	1/0	1/1	1/1	1/0	1/0	1/0	1/0	1/0	1/1	1/1	1/0	1/1	1/1	1/1	0/0	1/0	1/1	1/1	1/0	1/1	1/0	1/1	1/1	1/1	1/1	1/0	1/1	1/1	1/1	1/0	1/0	1/0	1/0	1/1	1/1	1/0
chr6	88186571	1/1	1/1	1/1	1/1	1/1	1/1	1/1	1/1	1/1	1/1	1/1	1/1	0/1	1/1	1/1	0/1	0/1	0/1	0/1	0/1	1/1	1/1	0/1	1/1	1/1	1/1	0/0	0/1	1/1	1/1	0/1	1/1	0/1	1/1	1/1	1/1	1/1	0/1	1/1	1/1	1/1	0/1	0/1	0/1	0/1	1/1	1/1	0/1
chr6	88189869	1/1	0/1	0/1	1/1	0/1	0/0	0/0	0/1	0/1	0/1	1/1	0/0	0/0	0/1	0/0	1/1	0/1	0/1	0/1	0/1	0/1	0/1	0/0	1/1	0/1	0/0	0/0	0/1	0/0	0/0	0/0	0/0	1/1	0/1	0/0	0/1	1/1	0/1	0/0	0/0	0/1	0/0	0/1	0/1	0/0	0/0	0/1	0/0
chr6	88190787	1/1	1/0	1/0	1/1	1/0	0/0	0/0	1/0	1/0	1/0	1/1	0/0	0/0	1/0	0/0	1/1	1/0	1/0	1/0	1/0	1/0	1/0	0/0	1/1	1/0	0/0	0/0	1/0	0/0	0/0	0/0	0/0	1/1	1/0	0/0	1/0	1/1	1/0	0/0	0/0	1/0	0/0	1/0	1/0	0/0	0/0	1/0	0/0
chr6	88192362	1/1	1/1	1/1	1/1	1/1	1/1	1/1	1/1	1/1	1/1	1/1	1/1	0/1	1/1	1/1	1/1	1/1	0/1	1/1	1/1	1/1	1/1	0/1	1/1	1/1	1/1	0/0	0/1	1/1	1/1	0/1	1/1	1/1	1/1	1/1	1/1	1/1	1/1	1/1	1/1	1/1	0/1	0/1	0/1	0/1	1/1	1/1	0/1
chr6	88193011	1/1	1/1	1/1	1/1	1/1	1/1	1/1	1/1	1/1	1/1	1/1	1/1	0/1	1/1	1/1	1/1	1/1	0/1	1/1	1/1	1/1	1/1	0/1	1/1	1/1	1/1	0/0	0/1	1/1	1/1	0/1	1/1	1/1	1/1	1/1	1/1	1/1	1/1	1/1	1/1	1/1	0/1	0/1	0/1	0/1	1/1	1/1	0/1
chr6	88197193	0/0	1/0	1/0	0/0	1/0	1/1	1/1	1/0	1/0	1/0	0/0	1/1	1/0	1/0	1/1	0/0	1/0	0/0	1/0	1/0	1/0	1/0	1/0	0/0	1/0	1/1	0/0	0/0	1/1	1/1	1/0	1/1	0/0	1/0	1/1	1/0	0/0	1/0	1/1	1/1	1/0	1/0	0/0	0/0	1/0	1/1	1/0	1/0
chr6	88203643	1/1	1/0	1/0	1/1	1/0	0/0	0/0	1/0	1/0	1/0	1/1	0/0	0/0	1/0	0/0	1/1	1/0	1/0	1/0	1/0	1/0	1/0	0/0	1/1	1/0	0/0	0/0	1/0	0/0	0/0	0/0	0/0	1/1	1/0	0/0	1/0	1/1	1/0	0/0	0/0	1/0	0/0	1/0	1/0	0/0	0/0	1/0	0/0
chr6	88210451	1/1	0/1	0/1	1/1	0/1	0/0	0/0	0/1	0/1	0/1	1/1	0/0	0/0	0/1	0/0	1/1	0/1	0/1	0/1	0/1	0/1	0/1	0/0	1/1	0/1	0/0	0/0	0/1	0/0	0/0	0/0	0/0	1/1	0/1	0/0	0/1	1/1	0/1	0/0	0/0	0/1	0/0	0/1	0/1	0/0	0/0	0/1	0/0
chr6	88211725	1/1	1/0	1/0	1/0	1/0	1/1	1/1	1/1	1/1	1/1	1/0	1/1	1/1	1/1	1/1	1/0	1/1	1/0	1/1	1/1	1/0	1/0	1/1	1/1	1/1	1/1	1/1	1/0	1/1	1/1	1/1	1/1	1/1	1/1	1/1	1/1	1/0	1/1	1/1	1/1	1/0	1/1	1/1	1/0	1/1	1/1	1/1	1/1
chr6	88212233	0/0	0/1	0/1	0/0	0/1	1/1	1/1	0/1	0/1	0/1	0/0	1/1	1/1	0/1	1/1	0/0	0/1	0/1	0/1	0/1	0/1	0/1	1/1	0/0	0/1	1/1	1/1	0/1	1/1	1/1	1/1	1/1	0/0	0/1	1/1	0/1	0/0	0/1	1/1	1/1	0/1	1/1	0/1	0/1	1/1	1/1	0/1	1/1
chr6	88212890	1/1	1/0	1/0	1/0	1/0	1/1	1/1	1/1	1/1	1/1	1/0	1/1	1/1	1/1	1/1	1/0	1/1	1/0	1/1	1/1	1/0	1/0	1/1	1/1	1/1	1/1	1/1	1/0	1/1	1/1	1/1	1/1	1/1	1/1	1/1	1/1	1/0	1/1	1/1	1/1	1/0	1/1	1/1	1/0	1/1	1/1	1/1	1/1
chr6	88216840	1/1	1/1	1/1	1/1	1/1	1/1	1/1	1/1	1/1	1/1	1/1	1/1	0/1	1/1	1/1	1/1	1/1	0/1	1/1	1/1	1/1	1/1	0/1	1/1	1/1	1/1	0/0	0/1	1/1	1/1	0/1	1/1	1/1	1/1	1/1	1/1	1/1	1/1	1/1	1/1	1/1	0/1	0/1	0/1	0/1	1/1	1/1	0/1
chr6	88220158	0/0	0/0	0/0	0/0	0/0	0/0	1/0	0/0	1/0	1/0	0/0	0/0	1/0	0/0	0/0	0/0	0/0	0/0	0/0	0/0	0/0	0/0	1/0	1/0	0/0	0/0	0/0	0/0	0/0	0/0	0/0	0/0	0/0	0/0	0/0	0/0	1/0	0/0	0/0	0/0	0/0	0/0	0/0	0/0	0/0	0/0	0/0	0/0
chr6	88224600	0/0	1/0	1/0	0/0	0/0	1/0	1/1	1/0	1/0	1/1	0/0	1/1	1/0	0/0	1/1	0/0	1/0	1/0	1/0	1/0	1/1	1/0	1/0	1/0	1/0	1/0	0/0	0/0	1/1	1/0	0/0	1/0	0/0	0/0	1/1	1/0	1/0	1/0	1/1	1/1	1/0	1/0	0/0	0/0	1/0	1/1	0/0	1/0
chr6	88226031	0/0	0/1	0/1	0/0	0/0	0/1	1/1	0/1	0/1	1/1	0/0	1/1	0/1	0/0	1/1	0/0	0/1	0/1	0/1	0/1	1/1	0/1	0/1	0/1	0/1	0/1	0/0	0/0	1/1	0/1	0/0	0/1	0/0	0/0	1/1	0/1	0/1	0/1	1/1	1/1	0/1	0/1	0/0	0/0	0/1	1/1	0/0	0/1
chr6	88226673	0/0	1/0	1/0	0/0	0/0	1/0	1/0	1/0	0/0	1/0	0/0	1/1	0/0	0/0	1/1	0/0	1/0	1/0	1/0	1/0	1/1	1/0	0/0	0/0	1/0	1/0	0/0	0/0	1/1	1/0	0/0	1/0	0/0	0/0	1/1	1/0	0/0	1/0	1/1	1/1	1/0	1/0	0/0	0/0	1/0	1/1	0/0	1/0
chr6	88227821	0/0	1/0	1/0	0/0	0/0	1/0	1/1	1/0	1/0	1/1	0/0	1/1	1/0	0/0	1/1	0/0	1/0	1/0	1/0	1/0	1/1	1/0	1/0	1/0	1/0	1/0	0/0	0/0	1/1	1/0	0/0	1/0	0/0	0/0	1/1	1/0	1/0	1/0	1/1	1/1	1/0	1/0	0/0	0/0	1/0	1/1	0/0	1/0
chr6	88228866	0/0	1/0	1/0	0/0	0/0	1/0	1/0	1/0	0/0	1/0	0/0	1/1	0/0	0/0	1/1	0/0	1/0	1/0	1/0	1/0	1/1	1/0	0/0	0/0	1/0	1/0	0/0	0/0	1/1	1/0	0/0	1/0	0/0	0/0	1/1	1/0	0/0	1/0	1/1	1/1	1/0	1/0	0/0	0/0	1/0	1/1	0/0	1/0
chr6	88230966	0/0	1/0	1/0	0/0	0/0	1/0	1/0	1/0	0/0	1/0	0/0	1/1	0/0	0/0	1/1	0/0	1/0	1/0	1/0	1/0	1/1	1/0	0/0	0/0	1/0	1/0	0/0	0/0	1/1	1/0	0/0	1/0	0/0	0/0	1/1	1/0	0/0	1/0	1/1	1/1	1/0	1/0	0/0	0/0	1/0	1/1	0/0	1/0
chr6	88236445	0/0	0/0	0/0	0/0	0/0	0/0	1/0	0/0	1/0	1/0	0/0	0/0	1/0	0/0	0/0	0/0	0/0	0/0	0/0	0/0	0/0	0/0	1/0	1/0	0/0	0/0	0/0	0/0	0/0	0/0	0/0	0/0	0/0	0/0	0/0	0/0	1/0	0/0	0/0	0/0	0/0	0/0	0/0	0/0	0/0	0/0	0/0	0/0
chr6	88239061	0/0	0/1	0/1	0/0	0/0	0/1	1/1	0/1	0/1	1/1	0/0	1/1	0/1	0/0	1/1	0/0	0/1	0/1	0/1	0/1	1/1	0/1	0/1	0/1	0/1	0/1	0/0	0/0	1/1	0/1	0/0	0/1	0/0	0/0	1/1	0/1	0/1	0/1	1/1	1/1	0/1	0/1	0/0	0/0	0/1	1/1	0/0	0/1
chr6	88240398	0/0	0/1	0/1	0/0	0/0	0/1	1/1	0/1	0/1	1/1	0/0	1/1	0/1	0/0	1/1	0/0	0/1	0/1	0/1	0/1	1/1	0/1	0/1	0/1	0/1	0/1	0/0	0/0	1/1	0/1	0/0	0/1	0/0	0/0	1/1	0/1	0/1	0/1	1/1	1/1	0/1	0/1	0/0	0/0	0/1	1/1	0/0	0/1
chr6	88255502	0/0	0/1	0/1	0/0	0/1	1/1	0/1	0/1	0/0	1/1	0/0	1/1	0/1	0/0	1/1	0/0	0/1	0/1	0/1	0/1	1/1	0/1	0/0	0/1	0/1	0/1	0/0	0/0	1/1	0/1	0/0	0/1	0/0	0/0	1/1	0/1	0/1	0/1	1/1	1/1	0/1	0/1	0/0	0/0	0/1	1/1	0/0	0/1
chr6	88261009	0/0	0/0	0/0	0/0	0/0	0/0	0/1	0/0	0/1	0/1	0/0	0/0	0/1	0/0	0/0	0/0	0/0	0/0	0/0	0/0	0/0	0/0	0/1	0/1	0/0	0/0	0/0	0/0	0/0	0/0	0/0	0/0	0/0	0/0	0/0	0/0	0/1	0/0	0/0	0/0	0/1	0/0	0/0	0/0	0/0	0/0	0/0	0/0
chr6	88264152	0/0	1/1	1/1	1/1	1/1	1/1	1/1	1/1	1/1	1/1	1/1	1/1	1/0	1/1	1/1	1/1	1/1	1/1	1/1	1/0	1/1	1/1	1/1	1/1	1/1	1/1	1/1	1/1	1/1	1/1	1/1	1/1	1/0	1/1	1/1	1/0	1/1	1/1	1/1	1/1	1/1	1/1	1/1	1/1	1/1	1/1	1/1	1/1
chr6	88268643	1/1	1/1	0/1	1/1	1/1	1/1	1/1	1/1	1/1	1/1	1/1	1/1	0/1	1/1	0/1	1/1	1/1	0/1	1/1	0/0	0/0	0/1	1/1	1/1	1/1	1/1	1/1	1/1	0/0	1/1	1/1	1/1	0/1	1/1	1/1	1/1	1/1	1/1	1/1	0/0	1/1	1/1	1/1	1/1	1/1	0/0	1/1	1/1
chr6	88272818	0/0	0/0	0/0	0/0	0/0	0/0	1/0	0/0	1/0	0/0	0/0	0/0	0/0	1/0	0/0	0/0	0/0	0/0	0/0	0/0	0/0	0/0	1/0	0/0	0/0	1/0	0/0	0/0	0/0	1/0	1/0	1/0	0/0	1/0	0/0	0/0	0/0	0/0	0/0	0/0	0/0	0/0	0/0	0/0	0/0	0/0	1/0	0/0
chr6	88275373	1/1	0/0	0/1	0/0	0/1	0/1	0/1	0/0	0/1	0/1	0/0	0/0	0/1	0/1	0/1	0/1	0/1	0/1	0/1	1/1	1/1	0/1	0/1	0/1	0/1	0/1	0/0	0/0	1/1	0/1	0/1	1/1	0/1	0/1	0/1	0/1	0/1	1/1	0/1	1/1	0/1	0/0	0/0	0/0	0/0	1/1	0/1	0/0
chr6	88283864	1/1	0/0	0/0	0/0	1/0	1/1	1/0	0/0	1/0	1/0	0/0	0/0	1/0	1/0	0/0	1/0	1/0	1/0	1/0	0/0	0/0	0/0	1/1	1/0	0/0	1/0	1/0	0/0	0/0	1/0	1/1	1/0	0/0	1/0	0/0	1/0	1/0	1/1	1/0	0/0	0/0	1/0	1/0	1/0	1/0	0/0	1/0	1/0
chr6	88302897	1/1	1/1	1/1	0/1	1/1	1/1	1/1	0/1	0/1	1/1	0/1	1/1	1/1	0/1	1/1	1/1	1/1	1/1	1/1	1/1	1/1	1/1	1/1	1/1	0/0	1/1	0/1	0/1	0/1	1/1	1/1	0/1	0/1	1/1	0/1	1/1	1/1	1/1	1/1	1/1	0/1	1/1	0/1	1/1	1/1	1/1	0/1	1/1
chr6	88311624	1/1	0/0	0/0	0/0	0/1	1/1	0/1	0/0	0/1	0/1	0/0	0/0	0/1	0/1	0/0	0/0	0/0	0/1	0/0	0/0	0/0	0/0	1/1	0/1	0/0	0/1	0/1	0/0	0/0	0/1	1/1	0/1	0/0	0/1	0/0	0/1	0/1	0/1	0/1	0/0	0/0	0/1	0/1	0/1	0/1	0/0	0/1	0/1
chr6	88319678	1/1	0/0	0/0	0/0	0/1	1/1	0/1	0/0	0/1	0/1	0/0	0/0	0/1	0/1	0/0	0/0	0/0	0/1	0/0	0/0	0/0	0/0	1/1	0/1	0/0	0/1	0/1	0/0	0/0	0/1	1/1	0/1	0/0	0/1	0/0	0/1	0/1	0/1	0/1	0/0	0/0	0/1	0/1	0/1	0/1	0/0	0/1	0/1
chr6	88328119	1/1	1/1	1/1	0/1	1/1	1/1	1/1	0/1	0/1	1/1	0/1	1/1	1/1	0/1	1/1	1/1	1/1	1/1	1/1	1/1	1/1	1/1	1/1	1/1	0/0	1/1	0/1	0/1	0/1	1/1	1/1	0/1	0/1	1/1	0/1	1/1	1/1	1/1	1/1	1/1	0/1	1/1	0/1	1/1	1/1	1/1	0/1	1/1
chr6	88338555	1/1	1/1	1/1	1/0	1/1	1/1	1/1	1/0	1/0	1/1	1/0	1/1	1/1	1/0	1/1	1/1	1/1	1/1	1/1	1/1	1/1	1/1	1/1	1/1	0/0	1/1	1/0	1/0	1/0	1/1	1/1	1/0	1/0	1/1	1/0	1/1	1/1	1/1	1/1	1/1	1/0	1/1	1/0	1/1	1/1	1/1	1/0	1/1
chr6	88343757	1/1	1/1	1/1	0/1	1/1	1/1	1/1	0/1	0/1	1/1	0/1	1/1	1/1	0/1	1/1	1/1	1/1	1/1	1/1	1/1	1/1	1/1	1/1	1/1	0/0	1/1	0/1	0/1	0/1	1/1	1/1	0/1	0/1	1/1	0/1	1/1	1/1	1/1	1/1	1/1	0/1	1/1	0/1	1/1	1/1	1/1	0/1	1/1
chr6	88350890	1/1	0/0	0/0	0/0	0/0	0/0	0/0	0/0	0/0	0/0	0/0	0/0	0/0	1/0	0/0	0/0	0/0	0/0	0/0	0/0	0/0	0/0	0/0	0/0	0/0	1/0	0/0	0/0	0/0	1/0	1/0	1/0	0/0	1/0	0/0	1/0	0/0	0/0	0/0	0/0	0/0	0/0	0/0	0/0	0/0	0/0	1/0	0/0
chr6	88355475	./.	0/0	0/0	0/0	0/0	0/0	0/0	0/0	0/0	0/0	0/0	0/0	0/0	1/0	0/0	0/0	0/0	0/0	0/0	0/0	0/0	0/0	0/0	0/0	0/0	1/0	./.	0/0	0/0	1/0	1/0	1/0	0/0	1/0	0/0	1/0	0/0	0/0	0/0	0/0	0/0	0/0	0/0	0/0	0/0	0/0	1/0	0/0
chr6	88360431	0/0	0/0	0/0	0/0	1/0	1/1	1/0	0/0	1/0	1/0	0/0	0/0	1/0	0/0	0/0	0/0	0/0	1/0	0/0	0/0	0/0	0/0	1/1	1/0	0/0	0/0	1/0	0/0	0/0	0/0	1/0	0/0	0/0	0/0	0/0	0/0	1/0	1/0	1/0	0/0	0/0	1/0	1/0	1/0	1/0	0/0	0/0	1/0
chr6	88364506	0/0	1/1	1/1	1/1	1/1	1/1	1/1	1/1	1/1	1/1	1/1	1/1	1/1	0/1	1/1	1/1	1/1	1/1	1/1	1/1	1/1	1/1	1/1	1/1	1/1	0/1	0/1	0/1	1/1	0/1	0/1	0/1	1/1	0/1	1/1	0/1	1/1	1/1	1/1	1/1	1/1	1/1	1/1	1/1	1/1	1/1	0/1	1/1
chr6	88367608	0/0	0/1	0/1	0/0	0/0	0/0	0/1	0/1	0/0	0/1	0/0	1/1	0/1	0/0	1/1	0/0	0/1	0/1	0/1	0/1	1/1	0/1	0/0	0/1	0/1	0/1	0/0	0/0	1/1	0/1	0/0	0/1	0/0	0/1	1/1	0/1	0/0	0/0	0/1	1/1	0/1	0/1	0/0	0/0	0/1	1/1	0/0	0/1
chr6	88371675	0/0	1/1	1/1	1/1	1/1	1/1	1/1	1/1	1/1	1/1	1/1	1/1	1/1	0/1	1/1	1/1	1/1	1/1	1/1	1/1	1/1	1/1	1/1	1/1	1/1	0/1	0/1	0/1	1/1	0/1	0/1	0/1	1/1	0/1	1/1	0/1	1/1	1/1	1/1	1/1	1/1	1/1	1/1	1/1	1/1	1/1	0/1	1/1
chr6	88378963	1/1	1/1	1/1	1/1	1/1	1/1	1/1	1/1	1/1	1/1	1/1	1/1	1/1	1/1	1/1	1/1	1/1	1/1	1/1	1/1	1/1	1/1	1/1	1/1	0/1	1/1	0/1	0/1	0/1	1/1	1/1	0/1	1/1	1/1	0/1	1/1	1/1	0/1	0/1	1/1	0/1	1/1	1/1	1/1	1/1	1/1	1/1	1/1
chr6	88381646	1/1	1/1	1/1	1/1	1/1	1/1	1/1	1/1	1/1	1/1	1/1	1/1	1/1	1/1	1/1	1/1	1/1	1/1	1/1	1/1	1/1	1/1	1/1	1/1	1/0	1/1	1/0	1/0	1/0	1/1	1/1	1/0	1/1	1/1	1/0	1/1	1/1	1/0	1/0	1/1	1/0	1/1	1/1	1/1	1/1	1/1	1/1	1/1
chr6	88383121	0/0	1/0	1/0	0/0	0/0	0/0	1/0	1/0	0/0	1/0	0/0	1/1	1/0	0/0	1/1	0/0	1/0	1/0	1/0	1/0	1/1	1/0	0/0	1/0	0/0	1/0	0/0	0/0	1/0	1/0	0/0	0/0	0/0	1/0	1/0	1/0	0/0	0/0	1/0	1/1	0/0	1/0	0/0	0/0	1/0	1/1	0/0	1/0
chr6	88384502	1/1	0/0	0/0	0/1	0/1	1/1	0/1	0/1	1/1	0/1	0/1	0/0	0/1	1/1	0/0	0/1	0/1	0/1	0/1	0/1	0/0	0/0	1/1	0/1	0/1	0/1	0/1	0/0	0/0	0/1	1/1	0/1	1/1	0/1	0/0	0/1	0/1	0/1	0/0	0/0	0/0	0/1	1/1	0/1	0/1	0/0	1/1	0/1
chr6	88403861	1/1	1/1	1/1	1/1	1/1	1/1	1/1	1/1	1/1	1/1	1/1	1/1	1/0	1/1	1/1	1/1	1/1	1/1	1/1	1/1	1/1	1/1	1/1	1/1	1/0	1/1	1/1	1/1	1/0	1/1	1/1	1/0	1/1	1/1	1/0	1/1	1/1	1/0	1/0	1/1	1/0	1/1	1/1	1/1	1/1	1/1	1/1	1/1
chr6	88405097	1/1	1/1	1/1	1/1	1/1	1/1	1/1	1/1	1/1	1/1	1/1	1/1	1/0	1/1	1/1	1/1	1/1	1/1	1/1	1/1	1/1	1/1	1/1	1/1	1/0	1/1	1/1	1/1	1/0	1/1	1/1	1/0	1/1	1/1	1/0	1/1	1/1	1/0	1/0	1/1	1/0	1/1	1/1	1/1	1/1	1/1	1/1	1/1
chr6	88405675	0/0	1/0	1/0	1/0	0/0	0/0	1/0	1/1	1/0	1/0	1/0	1/1	1/1	1/1	1/1	1/0	1/1	1/1	1/1	1/1	1/1	1/0	1/0	1/0	1/1	1/1	1/0	0/0	1/1	1/1	1/1	1/1	1/1	1/1	1/1	1/0	0/0	1/1	1/1	1/1	1/0	1/1	1/1	1/0	1/0	1/1	1/1	1/1
chr6	88407205	0/0	0/0	0/0	0/0	0/0	0/0	0/0	0/0	0/0	0/0	0/0	0/0	0/1	0/0	0/0	0/0	0/0	0/0	0/0	0/0	0/0	0/0	0/0	0/0	0/1	0/0	0/0	0/0	0/1	0/0	0/0	0/1	0/0	0/0	0/1	0/0	0/0	0/1	0/1	0/0	0/1	0/0	0/0	0/0	0/0	0/0	0/0	0/0
chr6	88411967	0/0	0/0	0/0	0/0	0/0	0/0	0/0	0/0	0/0	0/0	0/0	0/0	0/1	0/0	0/0	0/0	0/0	0/0	0/0	0/0	0/0	0/0	0/0	0/0	0/1	0/0	0/0	0/0	0/1	0/0	0/0	0/1	0/0	0/0	0/1	0/0	0/0	0/1	0/1	0/0	0/1	0/0	0/0	0/0	0/0	0/0	0/0	0/0
chr6	88414920	0/0	0/0	0/0	0/0	0/1	1/1	0/1	0/0	0/1	0/1	0/0	0/0	0/0	0/0	0/0	0/0	0/0	0/0	0/0	0/0	0/0	0/0	0/1	0/1	0/0	0/0	0/0	0/0	0/0	0/0	0/0	0/0	0/0	0/0	0/0	0/0	0/1	0/0	0/0	0/0	0/0	0/0	0/0	0/0	0/1	0/0	0/0	0/0
chr6	88421804	0/0	0/0	0/0	0/0	0/0	0/0	0/0	0/0	0/0	0/0	0/0	0/0	0/1	0/0	0/0	0/0	0/0	0/0	0/0	0/0	0/0	0/0	0/0	0/0	0/1	0/0	0/0	0/0	0/1	0/0	0/0	0/1	0/0	0/0	0/1	0/0	0/0	0/1	0/1	0/0	0/1	0/0	0/0	0/0	0/0	0/0	0/0	0/0
chr6	88429201	1/1	0/1	0/1	1/1	1/1	1/1	0/1	0/1	1/1	0/1	1/1	0/0	1/1	0/1	0/0	1/1	0/1	0/1	0/1	0/0	0/0	0/1	1/1	0/1	0/1	0/0	1/1	1/1	0/0	0/0	0/1	0/0	0/1	0/0	0/0	0/1	1/1	0/1	0/0	0/0	1/1	0/1	1/1	1/1	0/0	0/0	0/1	0/1
chr6	88433671	1/1	0/1	0/1	1/1	1/1	1/1	0/1	0/1	1/1	0/1	1/1	0/0	1/1	1/1	0/0	1/1	0/1	0/1	0/1	0/1	0/0	0/1	1/1	0/1	1/1	0/1	1/1	1/1	0/1	0/1	1/1	1/1	1/1	0/1	0/1	0/1	1/1	1/1	0/1	0/0	1/1	0/1	1/1	1/1	0/1	0/0	1/1	0/1
chr6	88436000	0/0	1/1	1/1	1/0	1/0	0/0	1/0	1/0	0/0	1/0	1/0	1/1	0/0	1/0	1/1	1/0	1/0	1/0	1/0	1/1	1/1	1/1	0/0	1/0	1/0	1/1	0/0	1/0	1/1	1/1	1/0	1/1	1/0	1/1	1/1	1/0	1/0	1/0	1/1	1/1	1/0	1/0	0/0	1/0	1/1	1/1	1/0	1/0
chr6	88436752	1/1	1/1	1/1	1/0	1/1	1/1	1/1	1/0	1/0	1/1	1/0	1/1	1/1	1/0	1/1	1/0	1/0	1/1	1/0	1/1	1/1	1/1	1/1	1/1	1/0	1/1	1/0	1/0	1/1	1/1	1/1	1/1	1/0	1/1	1/1	1/1	1/1	1/0	1/1	1/1	1/1	1/1	1/0	1/1	1/1	1/1	1/0	1/1
chr6	88438283	1/1	1/1	1/1	0/1	1/1	1/1	1/1	0/1	0/1	1/1	0/1	1/1	1/1	0/1	1/1	0/1	0/1	1/1	0/1	1/1	1/1	1/1	1/1	1/1	0/1	1/1	0/1	0/1	1/1	1/1	1/1	1/1	0/1	1/1	1/1	1/1	1/1	0/1	1/1	1/1	1/1	1/1	0/1	1/1	1/1	1/1	0/1	1/1
chr6	88439240	0/0	1/0	1/0	1/0	0/0	0/0	1/0	1/1	1/0	1/0	1/0	1/1	0/0	1/0	1/1	1/0	1/1	1/0	1/1	1/0	1/1	1/0	0/0	1/0	1/0	1/0	1/0	1/0	1/0	1/0	0/0	0/0	1/0	1/0	1/0	1/0	0/0	1/0	1/0	1/1	0/0	1/0	1/0	0/0	1/0	1/1	1/0	1/0
chr6	88440622	1/1	0/1	0/1	0/1	1/1	1/1	0/1	0/0	0/1	0/1	0/1	0/0	1/1	0/1	0/0	0/1	0/0	0/1	0/0	0/1	0/0	0/1	1/1	0/1	0/1	0/1	0/1	0/1	0/1	0/1	1/1	1/1	0/1	0/1	0/1	0/1	1/1	0/1	0/1	0/0	1/1	0/1	0/1	1/1	0/1	0/0	0/1	0/1
chr6	88441084	1/1	1/0	1/0	1/0	1/1	1/1	1/0	0/0	1/0	1/0	1/0	0/0	1/1	1/0	0/0	1/0	0/0	1/0	0/0	1/0	0/0	1/0	1/1	1/0	1/0	1/0	1/0	1/0	1/0	1/0	1/1	1/1	1/0	1/0	1/0	1/0	1/1	1/0	1/0	0/0	1/1	1/0	1/0	1/1	1/0	0/0	1/0	1/0
chr6	88442145	1/1	0/0	0/0	0/1	0/1	1/1	0/1	0/1	1/1	0/1	0/1	0/0	1/1	0/1	0/0	0/1	0/1	0/1	0/1	0/0	0/0	0/0	1/1	0/1	0/1	0/0	1/1	0/1	0/0	0/0	0/1	0/0	0/1	./.	0/0	0/1	0/1	0/1	0/0	0/0	0/1	0/1	1/1	0/1	0/0	0/0	0/1	0/1
chr6	88444041	1/1	1/1	1/1	1/1	1/1	1/1	1/1	1/1	1/1	1/1	1/1	1/1	1/1	1/0	1/1	1/1	1/1	1/1	1/1	1/0	1/1	1/1	1/1	1/1	1/0	1/0	1/1	1/1	1/0	1/0	1/0	0/0	1/0	1/0	1/0	1/1	1/1	1/0	1/0	1/1	1/1	1/1	1/1	1/1	1/0	1/1	1/0	1/1
chr6	88446027	1/1	1/1	1/1	1/0	1/0	0/0	1/0	1/0	0/0	1/0	1/0	1/1	1/1	0/0	1/1	1/0	1/0	1/1	1/0	1/0	1/1	1/1	1/0	1/0	0/0	1/0	1/0	1/0	1/0	1/0	1/0	0/0	0/0	1/0	1/0	1/1	1/0	0/0	1/0	1/1	1/1	1/1	1/0	1/1	1/0	1/1	0/0	1/1
chr6	88452594	1/1	0/1	0/1	0/1	0/1	0/0	0/0	0/0	0/0	0/0	0/1	0/0	1/1	0/0	0/0	0/1	0/0	0/1	0/0	0/0	0/0	0/1	0/1	0/0	0/0	0/0	0/1	0/1	0/0	0/0	0/1	0/0	0/0	0/0	0/0	0/1	0/1	0/0	0/0	0/0	1/1	0/1	0/1	1/1	0/0	0/0	0/0	0/1
chr6	88456255	1/1	1/1	1/1	1/1	1/1	1/1	1/1	1/1	1/1	1/1	1/1	1/1	1/1	0/1	1/1	1/1	1/1	1/1	1/1	0/1	1/1	1/1	1/1	1/1	0/1	0/1	1/1	1/1	0/1	0/1	0/1	0/0	0/1	0/1	0/1	1/1	1/1	0/1	0/1	1/1	1/1	1/1	1/1	1/1	0/1	1/1	0/1	1/1
chr6	88459974	1/1	1/1	1/1	1/1	1/1	1/1	1/1	1/1	1/1	1/1	1/1	1/1	1/1	0/1	1/1	0/1	0/1	1/1	0/1	0/1	1/1	1/1	1/1	1/1	0/1	0/1	1/1	1/1	0/1	0/1	0/1	0/0	0/1	0/1	0/1	1/1	1/1	0/0	0/1	1/1	1/1	1/1	1/1	1/1	0/1	1/1	0/1	1/1
chr6	88463166	0/0	1/1	1/1	1/1	1/1	1/1	1/1	1/1	1/1	1/1	1/1	1/1	0/0	0/1	1/1	0/1	0/1	0/1	0/1	0/1	1/1	1/1	0/1	1/1	0/1	0/1	0/0	0/1	0/1	0/1	0/0	0/0	0/1	0/1	0/1	0/1	1/1	0/0	0/1	1/1	0/1	0/1	0/1	0/1	0/1	1/1	0/1	0/1
chr6	88465698	0/0	1/1	1/1	1/1	1/1	1/1	1/1	1/1	1/1	1/1	1/1	1/1	0/0	1/0	1/1	1/0	1/0	1/0	1/0	1/0	1/1	1/1	1/0	1/1	1/0	1/0	0/0	1/0	1/0	1/0	0/0	0/0	1/0	1/0	1/0	1/0	1/1	0/0	1/0	1/1	1/0	1/0	1/0	1/0	1/0	1/1	1/0	1/0
chr6	88467893	0/0	1/0	1/0	1/0	0/0	0/0	1/0	1/1	1/0	1/0	1/0	1/1	0/0	1/0	1/1	0/0	1/0	1/0	1/0	1/0	1/1	1/0	0/0	1/0	1/0	1/0	0/0	0/0	1/0	1/0	0/0	0/0	1/0	1/0	1/0	1/0	0/0	0/0	1/0	1/1	0/0	1/0	1/0	0/0	1/0	1/1	1/0	1/0
chr6	88469658	1/1	1/1	1/1	1/1	1/1	1/1	1/1	1/1	1/1	1/1	1/1	1/1	1/1	0/1	1/1	0/1	0/1	1/1	0/1	0/1	1/1	1/1	1/1	1/1	0/1	0/1	0/1	0/1	0/1	0/1	0/1	0/0	0/1	0/1	0/1	1/1	1/1	0/0	0/1	1/1	1/1	1/1	1/1	1/1	0/1	1/1	0/1	1/1
chr6	88474081	1/1	1/0	1/0	1/0	1/0	1/1	1/1	1/1	1/1	1/1	1/0	1/1	1/1	1/0	1/1	0/0	1/0	1/1	1/0	1/0	1/1	1/0	1/1	1/1	1/0	1/0	1/0	0/0	1/0	1/0	1/0	0/0	1/0	1/0	1/0	1/1	1/0	0/0	1/0	1/1	1/0	1/1	1/1	1/0	1/0	1/1	1/0	1/1
chr6	88476481	0/0	1/0	1/0	0/0	1/0	1/1	1/1	1/0	1/0	1/1	0/0	1/1	1/1	0/0	1/1	0/0	1/0	1/1	1/0	1/0	1/1	1/0	1/1	1/1	0/0	1/0	1/0	0/0	1/0	1/0	1/0	0/0	0/0	1/0	1/0	1/0	1/0	0/0	1/0	1/1	0/0	1/1	1/0	1/0	1/0	1/1	0/0	1/1
chr6	88477330	0/0	0/1	0/1	0/0	0/1	1/1	1/1	0/1	0/1	1/1	0/0	1/1	1/1	0/0	1/1	0/0	0/1	1/1	0/1	0/1	1/1	0/1	1/1	1/1	0/0	0/1	0/1	0/0	0/1	0/1	0/1	0/0	0/0	0/1	0/1	0/1	0/1	0/0	0/1	1/1	0/0	1/1	0/1	0/1	0/1	1/1	0/0	1/1
chr6	88480285	0/0	1/0	1/0	0/0	1/0	1/1	1/1	1/0	1/0	1/1	0/0	1/1	1/1	0/0	1/1	0/0	1/0	1/1	1/0	1/0	1/1	1/0	1/1	1/1	0/0	1/0	1/0	0/0	1/0	1/0	1/0	0/0	0/0	1/0	1/0	1/0	1/0	0/0	1/0	1/1	0/0	1/1	1/0	1/0	1/0	1/1	0/0	1/1
chr6	88483796	0/0	1/0	0/0	0/0	1/0	1/1	1/1	1/0	1/0	1/1	0/0	1/1	1/1	1/0	1/0	0/0	1/0	1/0	1/0	1/0	0/0	0/0	1/1	1/1	0/0	1/1	1/0	0/0	0/0	1/1	1/1	1/0	1/0	1/1	1/0	1/0	1/0	0/0	1/0	0/0	0/0	1/1	1/0	1/0	1/0	0/0	1/0	1/1
chr6	88485244	0/0	0/1	0/0	0/0	0/1	1/1	1/1	0/1	0/1	1/1	0/0	1/1	1/1	0/1	0/1	0/0	0/1	0/1	0/1	0/1	0/0	0/0	1/1	1/1	0/0	1/1	0/1	0/0	0/0	1/1	1/1	0/1	0/1	1/1	0/1	0/1	0/1	0/0	0/1	0/0	0/0	1/1	0/1	0/1	0/1	0/0	0/1	1/1
chr6	88487379	0/0	0/1	0/0	0/0	0/1	1/1	1/1	0/1	0/1	1/1	0/0	1/1	1/1	0/1	0/1	0/0	0/1	0/1	0/1	0/1	0/0	0/0	1/1	1/1	0/0	1/1	0/1	0/0	0/0	1/1	1/1	0/1	0/1	1/1	0/1	0/1	0/1	0/0	0/1	0/0	0/0	1/1	0/1	0/1	0/1	0/0	0/1	1/1
chr6	88487885	0/0	0/1	0/0	0/0	0/1	1/1	1/1	0/1	0/1	1/1	0/0	1/1	1/1	0/1	0/1	0/0	0/1	0/1	0/1	0/1	0/0	0/0	1/1	1/1	0/0	1/1	0/1	0/0	0/0	1/1	1/1	0/1	0/1	1/1	./.	./.	./.	0/0	0/1	0/0	0/0	1/1	0/1	0/1	0/1	0/0	0/1	1/1
chr6	88488422	0/0	0/1	0/0	0/0	0/1	1/1	1/1	0/1	0/1	1/1	0/0	1/1	1/1	0/1	0/1	0/0	0/1	0/1	0/1	0/1	0/0	0/0	1/1	1/1	0/0	1/1	0/1	0/0	0/0	1/1	1/1	0/1	0/1	1/1	0/1	0/1	0/1	0/0	0/1	0/0	0/0	1/1	0/1	0/1	0/1	0/0	0/1	1/1
chr6	88491002	0/0	0/1	0/1	0/0	0/1	1/1	1/1	0/1	0/1	1/1	0/0	1/1	1/1	0/1	1/1	0/1	1/1	1/1	1/1	1/1	1/1	0/1	1/1	1/1	0/1	1/1	1/1	0/1	0/1	1/1	1/1	1/1	0/1	1/1	1/1	0/1	0/1	1/1	1/1	1/1	0/1	1/1	0/1	0/1	1/1	1/1	0/1	1/1
chr6	88492507	0/0	0/1	0/1	0/0	0/1	1/1	1/1	0/1	0/1	1/1	0/0	1/1	1/1	0/1	1/1	0/0	0/1	1/1	0/1	1/1	1/1	0/1	1/1	1/1	0/0	1/1	0/1	0/0	0/1	1/1	1/1	0/1	0/1	1/1	0/1	0/1	0/1	0/0	0/1	1/1	0/1	1/1	0/1	0/1	0/1	1/1	0/1	1/1
chr6	88494442	0/0	0/1	0/0	0/0	0/1	1/1	1/1	0/1	0/1	1/1	0/0	1/1	1/1	0/1	0/1	0/0	0/1	0/1	0/1	0/1	0/0	0/0	1/1	1/1	0/0	1/1	0/1	0/0	0/0	1/1	1/1	0/1	0/1	1/1	0/1	0/1	0/1	0/0	0/1	0/0	0/0	1/1	0/1	0/1	0/1	0/0	0/1	1/1
chr6	88495642	0/0	1/0	1/0	0/0	1/0	1/1	1/1	1/0	1/0	1/1	0/0	1/1	1/1	1/0	1/1	0/0	1/0	1/1	1/0	1/1	1/1	1/0	1/1	1/1	0/0	1/1	1/0	0/0	1/0	1/1	1/1	1/0	1/0	1/1	1/0	1/0	1/0	0/0	1/0	1/1	1/0	1/1	1/0	1/0	1/0	1/1	1/0	1/1
chr6	88496961	0/0	1/0	0/0	0/0	1/0	1/1	1/1	1/0	1/0	1/1	0/0	1/1	1/1	1/0	1/0	0/0	1/0	1/0	1/0	1/0	0/0	0/0	1/1	1/1	0/0	1/1	1/0	0/0	0/0	1/1	1/1	1/0	1/0	1/1	1/0	1/0	1/0	0/0	1/0	0/0	0/0	1/1	1/0	1/0	1/0	0/0	1/0	1/1
chr6	88498400	0/0	0/1	0/1	0/0	0/1	1/1	1/1	0/1	0/1	1/1	0/0	1/1	1/1	0/1	1/1	0/0	0/1	1/1	0/1	1/1	1/1	0/1	1/1	1/1	0/0	1/1	0/1	0/0	0/1	1/1	1/1	0/1	0/1	1/1	0/1	0/1	0/1	0/0	0/1	1/1	0/1	1/1	0/1	0/1	0/1	1/1	0/1	1/1
chr6	88499233	0/0	0/0	1/0	0/0	0/0	0/0	0/0	0/0	0/0	0/0	0/0	0/0	1/0	1/0	1/0	0/0	0/0	1/1	0/0	1/1	1/1	1/0	1/0	0/0	0/0	1/0	1/0	0/0	1/0	1/0	1/1	1/0	1/0	1/0	0/0	0/0	0/0	0/0	0/0	1/1	1/0	1/0	1/0	1/0	0/0	1/1	1/0	1/0
chr6	88508092	0/0	0/1	0/0	0/0	0/1	0/1	0/1	0/1	0/0	0/1	0/0	1/1	0/1	0/0	0/1	0/0	0/1	0/0	0/1	0/0	0/0	0/0	0/0	0/1	0/0	0/1	0/0	0/0	0/0	0/1	0/0	0/0	0/0	0/1	0/1	0/1	0/0	0/1	1/1	0/0	0/1	0/1	0/0	0/0	0/1	0/0	0/0	0/1
chr6	88512675	0/0	0/0	0/0	0/0	0/0	0/0	0/0	0/0	0/0	0/0	0/0	0/0	0/0	0/0	0/0	0/0	0/0	0/0	0/0	0/0	0/0	0/0	0/0	0/0	0/0	0/0	0/0	0/0	0/0	0/0	0/0	0/0	0/0	0/0	0/0	0/0	0/0	1/0	1/0	0/0	0/0	0/0	0/0	0/0	0/0	0/0	0/0	0/0
chr6	88517226	1/1	1/1	1/1	0/1	1/1	0/1	0/1	0/1	0/0	0/1	0/1	1/1	0/1	0/1	1/1	0/1	0/1	0/1	0/1	1/1	1/1	1/1	0/0	0/1	0/0	1/1	0/0	0/1	0/1	1/1	0/1	0/1	0/1	1/1	0/1	1/1	0/1	0/1	1/1	1/1	1/1	0/1	0/0	0/1	0/1	1/1	0/1	0/1
chr6	88520571	1/1	1/1	1/1	0/1	1/1	0/1	0/1	0/1	0/0	0/1	0/1	1/1	0/1	0/1	1/1	0/1	0/1	0/1	0/1	1/1	1/1	1/1	0/0	0/1	0/0	1/1	0/0	0/1	0/1	1/1	0/1	0/1	0/1	1/1	0/1	1/1	0/1	0/1	1/1	1/1	1/1	0/1	0/0	0/1	0/1	1/1	0/1	0/1
chr6	88526548	0/0	1/1	1/1	1/0	1/1	1/0	1/0	1/0	0/0	1/0	1/0	1/1	1/0	0/0	1/1	1/0	1/0	1/0	1/0	1/0	1/1	1/1	0/0	1/0	0/0	1/0	0/0	1/0	1/0	1/0	0/0	0/0	0/0	1/0	1/0	1/0	1/0	1/0	1/1	1/1	1/1	1/0	0/0	1/0	1/0	1/1	0/0	1/0
chr6	88527916	1/1	1/0	1/1	1/1	1/0	1/0	1/0	1/0	1/1	1/0	1/1	0/0	1/0	1/1	1/0	1/1	1/0	1/1	1/0	1/1	1/1	1/1	1/1	1/0	1/1	1/0	1/1	1/1	1/1	1/0	1/1	1/1	1/1	1/0	1/0	1/0	1/1	1/0	0/0	1/1	1/0	1/0	1/1	1/1	1/0	1/1	1/1	1/0
chr6	88529414	0/0	1/0	0/0	0/0	1/0	1/0	1/0	1/0	0/0	1/0	0/0	1/1	1/0	0/0	1/0	0/0	1/0	0/0	1/0	0/0	0/0	0/0	0/0	1/0	0/0	1/0	0/0	0/0	0/0	1/0	0/0	0/0	0/0	1/0	1/0	1/0	0/0	1/0	1/1	0/0	1/0	1/0	0/0	0/0	1/0	0/0	0/0	1/0
chr6	88535655	1/1	1/1	1/1	1/0	1/1	1/0	1/0	1/0	0/0	1/0	1/0	1/1	1/0	1/0	1/1	1/0	1/0	1/0	1/0	1/1	1/1	1/1	0/0	1/0	0/0	1/1	0/0	1/0	1/0	1/1	1/0	1/0	1/0	1/1	1/0	1/1	1/0	1/0	1/1	1/1	1/1	1/0	0/0	1/0	1/0	1/1	1/0	1/0
chr6	88537190	1/1	1/1	1/1	1/1	1/1	0/1	0/1	1/1	0/1	1/1	1/1	1/1	0/1	1/1	1/1	0/1	0/1	0/1	0/1	1/1	1/1	1/1	0/0	1/1	0/1	1/1	0/0	0/1	1/1	1/1	0/1	0/1	1/1	1/1	0/1	1/1	1/1	0/1	1/1	1/1	1/1	0/1	0/1	0/1	1/1	1/1	1/1	0/1
chr6	88542247	1/1	1/1	1/1	1/0	1/1	1/0	1/0	1/0	0/0	1/0	1/0	1/1	1/0	0/0	1/1	1/0	1/0	1/0	1/0	1/0	./.	1/1	0/0	1/0	0/0	1/0	0/0	1/0	1/0	1/0	0/0	0/0	0/0	1/0	1/0	1/1	1/0	1/0	1/1	1/1	1/1	1/0	0/0	1/0	1/0	1/1	0/0	1/0
chr6	88547858	./.	0/0	0/0	0/0	./.	0/0	0/0	0/0	0/0	0/0	0/0	0/0	0/0	0/0	0/0	0/0	0/0	0/0	0/0	0/0	0/0	0/0	0/0	0/0	0/0	0/0	0/0	0/0	0/1	0/0	0/0	0/0	0/0	0/0	0/0	0/0	0/0	0/1	0/1	0/0	0/0	0/0	0/0	0/0	0/0	0/0	0/0	0/0
chr6	88548619	1/1	1/1	1/1	1/0	./.	1/0	1/0	1/0	0/0	1/0	1/0	1/1	1/0	0/0	1/1	1/0	1/0	./.	1/0	1/0	1/1	1/1	0/0	1/0	0/0	1/0	0/0	1/0	1/0	1/0	0/0	0/0	0/0	1/0	1/0	1/1	1/0	1/0	1/1	1/1	1/1	1/0	0/0	1/0	1/0	1/1	0/0	1/0
chr6	88560688	1/1	1/1	1/1	1/0	1/1	1/1	1/0	1/0	0/0	1/0	1/0	1/1	1/0	0/0	1/1	1/0	1/0	1/0	1/0	1/1	1/1	1/1	0/0	1/0	0/0	1/0	0/0	1/0	1/0	1/0	0/0	0/0	1/0	1/0	1/0	1/1	1/0	1/0	1/1	1/1	1/1	1/0	0/0	1/0	1/0	1/1	0/0	1/0
chr6	88570607	0/0	1/1	0/1	0/1	1/1	0/1	0/1	0/1	0/0	0/1	0/1	1/1	0/1	0/0	0/1	0/1	0/1	0/0	0/1	0/1	0/0	0/1	0/0	0/1	0/0	0/1	0/0	0/1	0/0	0/1	0/0	0/0	0/1	0/1	0/1	0/1	0/1	0/0	0/1	0/0	1/1	0/1	0/0	0/1	0/1	0/0	0/0	0/1
chr6	88571337	0/0	1/1	1/0	1/0	1/1	1/0	1/0	1/0	0/0	1/0	1/0	1/1	1/0	0/0	1/0	1/0	1/0	0/0	1/0	1/0	0/0	1/0	0/0	1/0	0/0	1/0	0/0	1/0	0/0	1/0	0/0	0/0	1/0	1/0	1/0	1/0	1/0	0/0	1/0	0/0	1/1	1/0	0/0	1/0	1/0	0/0	0/0	1/0
chr6	88571900	0/0	1/1	0/1	0/1	1/1	0/1	0/1	0/1	0/0	0/1	0/1	1/1	0/1	0/0	0/1	0/1	0/1	0/0	0/1	0/1	0/0	0/1	0/0	0/1	0/0	0/1	0/0	0/1	0/0	0/1	0/0	0/0	0/1	0/1	0/1	0/1	0/1	0/0	0/1	0/0	1/1	0/1	0/0	0/1	0/1	0/0	0/0	0/1
chr6	88572688	0/0	1/1	1/0	1/0	1/1	1/0	1/0	1/0	0/0	1/0	1/0	1/1	1/0	0/0	1/0	1/0	1/0	0/0	1/0	1/0	0/0	1/0	0/0	1/0	0/0	1/0	0/0	1/0	0/0	1/0	0/0	0/0	1/0	1/0	1/0	1/0	1/0	0/0	1/0	0/0	1/1	1/0	0/0	1/0	1/0	0/0	0/0	1/0
chr6	88574851	0/0	1/1	0/1	0/1	1/1	0/1	0/1	0/1	0/0	0/1	0/1	1/1	0/1	0/0	0/1	0/1	0/1	0/0	0/1	0/1	0/0	0/1	0/0	0/1	0/0	0/1	0/0	0/1	0/0	0/1	0/0	0/0	0/1	0/1	0/1	0/1	0/1	0/0	0/1	0/0	1/1	0/1	0/0	0/1	0/1	0/0	0/0	0/1
chr6	88576602	0/0	1/1	0/1	0/1	1/1	0/1	0/1	0/1	0/0	0/1	0/1	1/1	0/1	0/0	0/1	0/1	0/1	0/0	0/1	0/1	0/0	0/1	0/0	0/1	0/0	0/1	0/0	0/1	0/0	0/1	0/0	0/0	0/1	0/1	0/1	0/1	0/1	0/0	0/1	0/0	1/1	0/1	0/0	0/1	0/1	0/0	0/0	0/1
chr6	88579659	0/0	1/1	1/0	1/0	1/1	1/0	1/0	1/0	0/0	1/0	1/0	1/1	1/0	0/0	1/0	1/0	1/0	0/0	1/0	1/0	0/0	1/0	0/0	1/0	0/0	1/0	0/0	1/0	0/0	1/0	0/0	0/0	1/0	1/0	1/0	1/0	1/0	0/0	1/0	0/0	1/1	1/0	0/0	1/0	1/0	0/0	0/0	1/0
chr6	88583177	0/0	1/1	0/1	0/1	1/1	0/1	0/1	0/1	0/0	0/1	0/1	1/1	0/1	0/0	0/1	0/1	0/1	0/0	0/1	0/1	0/0	0/1	0/0	0/1	0/0	0/1	0/0	0/1	0/0	0/1	0/0	0/0	0/1	0/1	0/1	0/1	0/1	0/0	0/1	0/0	1/1	0/1	0/0	0/1	0/1	0/0	0/0	0/1
chr6	88585964	0/0	1/1	0/1	0/1	1/1	0/1	0/1	0/1	0/0	0/1	0/1	1/1	0/1	0/0	0/1	0/1	0/1	0/0	0/1	0/1	0/0	0/1	0/0	0/1	0/0	0/1	0/0	0/1	0/0	0/1	0/0	0/0	0/1	0/1	0/1	0/1	0/1	0/0	0/1	0/0	1/1	0/1	0/0	0/1	0/1	0/0	0/0	0/1
chr6	88587093	1/1	1/1	1/1	1/0	1/1	1/1	1/0	1/0	0/0	1/0	1/0	1/1	1/0	0/0	1/1	1/0	1/0	1/0	1/0	1/1	1/1	1/1	0/0	1/0	0/0	1/0	0/0	1/0	1/0	1/0	0/0	0/0	1/0	1/0	1/0	1/1	1/0	1/0	1/1	1/1	1/1	1/0	0/0	1/0	1/0	1/1	0/0	1/0
chr6	88592295	0/0	1/1	0/1	0/1	1/1	0/1	0/1	0/1	0/0	0/1	0/1	1/1	0/1	0/0	0/1	0/1	0/1	0/0	0/1	0/1	0/0	0/1	0/0	0/1	0/0	0/1	0/0	0/1	0/0	0/1	0/0	0/0	0/1	0/1	0/1	0/1	0/1	0/0	0/1	0/0	1/1	0/1	0/0	0/1	0/1	0/0	0/0	0/1
chr6	88592892	0/0	1/1	0/1	0/1	1/1	0/1	0/1	0/1	0/0	0/1	0/1	1/1	0/1	0/0	0/1	0/1	0/1	0/0	0/1	0/1	0/0	0/1	0/0	0/1	0/0	0/1	0/0	0/1	0/0	0/1	0/0	0/0	0/1	0/1	0/1	0/1	0/1	0/0	0/1	0/0	1/1	0/1	0/0	0/1	0/1	0/0	0/0	0/1
chr6	88593468	0/0	1/1	0/1	0/1	1/1	0/1	0/1	0/1	0/0	0/1	0/1	1/1	0/1	0/0	0/1	0/1	0/1	0/0	0/1	0/1	0/0	0/1	0/0	0/1	0/0	0/1	0/0	0/1	0/0	0/1	0/0	0/0	0/1	0/1	0/1	0/1	0/1	0/0	0/1	0/0	1/1	0/1	0/0	0/1	0/1	0/0	0/0	0/1
chr6	88595163	0/0	1/1	1/0	1/0	1/1	1/0	1/0	1/0	0/0	1/0	1/0	1/1	1/0	0/0	1/0	1/0	1/0	0/0	1/0	1/0	0/0	1/0	0/0	1/0	0/0	1/0	0/0	1/0	0/0	1/0	0/0	0/0	1/0	1/0	1/0	1/0	1/0	0/0	1/0	0/0	1/1	1/0	0/0	1/0	1/0	0/0	0/0	1/0
chr6	88596305	0/0	1/1	0/1	0/1	1/1	0/1	0/1	0/1	0/0	0/1	0/1	1/1	0/1	0/0	0/1	0/1	0/1	0/0	0/1	0/1	0/0	0/1	0/0	0/1	0/0	0/1	0/0	0/1	0/0	0/1	0/0	0/0	0/1	0/1	0/1	0/1	0/1	0/0	0/1	0/0	1/1	0/1	0/0	0/1	0/1	0/0	0/0	0/1
chr6	88602728	0/0	1/1	1/0	1/0	1/1	1/0	1/0	1/0	0/0	1/0	1/0	1/1	1/0	0/0	1/0	1/0	1/0	0/0	1/0	1/0	0/0	1/0	0/0	1/0	0/0	1/0	0/0	1/0	0/0	1/0	0/0	0/0	1/0	1/0	1/0	1/0	1/0	0/0	1/0	0/0	1/1	1/0	0/0	1/0	1/0	0/0	0/0	1/0
chr6	88604910	0/0	1/1	1/1	0/1	1/1	1/1	0/1	0/1	0/0	0/1	0/1	1/1	0/1	0/0	1/1	0/1	0/1	0/1	0/1	1/1	1/1	1/1	0/0	0/1	0/0	0/1	0/0	0/1	0/1	0/1	0/0	0/0	0/1	0/1	0/1	0/1	0/1	0/1	1/1	1/1	1/1	0/1	0/0	0/1	0/1	1/1	0/0	0/1
chr6	88606025	0/0	1/1	0/1	0/1	1/1	0/1	0/1	0/1	0/0	0/1	0/1	1/1	0/1	0/0	0/1	0/1	0/1	0/0	0/1	0/1	0/0	0/1	0/0	0/1	0/0	0/1	0/0	0/1	0/0	0/1	0/0	0/0	0/1	0/1	0/1	0/1	0/1	0/0	0/1	0/0	1/1	0/1	0/0	0/1	0/1	0/0	0/0	0/1
chr6	88607075	0/0	1/1	0/1	0/1	1/1	0/1	0/1	0/1	0/0	0/1	0/1	1/1	0/1	0/0	0/1	0/1	0/1	0/0	0/1	0/1	0/0	0/1	0/0	0/1	0/0	0/1	0/0	0/1	0/0	0/1	0/0	0/0	0/1	0/1	0/1	0/1	0/1	0/0	0/1	0/0	1/1	0/1	0/0	0/1	0/1	0/0	0/0	0/1
chr6	88609449	0/0	1/1	1/0	1/0	1/1	1/0	1/0	1/0	0/0	1/0	1/0	1/1	1/0	0/0	1/0	1/0	1/0	0/0	1/0	1/0	0/0	1/0	0/0	1/0	0/0	1/0	0/0	1/0	0/0	1/0	0/0	0/0	1/0	1/0	1/0	1/0	1/0	0/0	1/0	0/0	1/1	1/0	0/0	1/0	1/0	0/0	0/0	1/0
chr6	88610383	0/0	1/1	0/1	0/1	1/1	0/1	0/1	0/1	0/0	0/1	0/1	1/1	0/1	0/0	0/1	0/1	0/1	0/0	0/1	0/1	0/0	0/1	0/0	0/1	0/0	0/1	0/0	0/1	0/0	0/1	0/0	0/0	0/1	0/1	0/1	0/1	0/1	0/0	0/1	0/0	1/1	0/1	0/0	0/1	0/1	0/0	0/0	0/1
chr6	88612310	0/0	1/0	1/0	1/0	1/0	1/1	1/1	1/1	1/1	1/1	1/0	1/1	1/1	1/1	1/1	1/0	1/1	1/1	1/1	1/1	1/1	1/0	1/1	1/1	1/1	1/1	1/0	0/0	1/0	1/1	1/1	1/1	1/1	1/1	1/1	1/0	1/0	1/1	1/1	1/1	0/0	1/1	1/1	1/0	1/1	1/1	1/1	1/1
chr6	88613619	0/0	1/0	1/0	1/0	1/0	0/0	0/0	0/0	0/0	1/0	1/0	0/0	0/0	0/0	1/0	1/1	1/1	1/0	1/0	1/0	1/0	1/0	0/0	1/1	0/0	0/0	0/0	1/0	0/0	0/0	0/0	0/0	1/0	1/0	0/0	0/0	1/1	1/1	1/0	0/0	1/0	0/0	0/0	1/0	1/0	0/0	0/0	0/0
chr6	88614630	0/0	0/1	0/1	0/1	0/1	0/0	0/0	0/0	0/0	0/0	0/1	0/0	0/0	0/0	0/0	1/1	0/1	0/1	0/1	0/0	0/1	0/1	0/0	0/0	0/0	0/0	./.	0/1	0/0	0/0	0/0	0/0	0/0	0/0	0/0	0/0	0/1	1/1	0/1	0/0	0/1	0/0	0/0	0/1	0/0	0/0	0/0	0/0
chr6	88618329	./.	1/1	0/1	0/1	0/1	0/0	1/1	0/1	0/1	0/1	0/1	1/1	0/0	0/0	0/1	1/1	1/1	0/1	1/1	0/1	0/1	0/1	0/1	0/1	0/1	0/1	0/1	1/1	0/1	0/1	0/0	0/1	0/1	0/1	1/1	./.	0/1	1/1	1/1	0/0	0/1	0/1	0/0	0/1	1/1	0/0	0/0	0/1
chr6	88620285	1/1	0/1	1/1	1/1	1/1	1/1	0/0	0/1	0/1	0/1	1/1	0/0	1/1	1/1	1/1	1/1	1/1	1/1	0/1	1/1	1/1	1/1	0/1	1/1	0/1	0/1	0/1	0/1	0/1	0/1	1/1	0/1	1/1	1/1	0/0	0/1	1/1	1/1	0/1	1/1	1/1	0/1	1/1	1/1	0/1	1/1	1/1	0/1
chr6	88622713	1/1	1/1	0/1	0/1	0/1	0/0	1/1	0/1	0/1	0/1	0/1	1/1	0/0	0/0	0/1	1/1	1/1	0/1	1/1	0/1	0/1	0/1	0/1	0/1	0/1	0/1	0/1	1/1	0/1	0/1	0/0	0/1	0/1	0/1	1/1	1/1	0/1	1/1	1/1	0/0	0/1	0/1	0/0	0/1	1/1	0/0	0/0	0/1
chr6	88623548	1/1	1/1	0/1	0/1	0/1	0/0	1/1	0/1	0/1	0/1	0/1	1/1	0/0	0/0	0/1	1/1	1/1	0/1	1/1	0/1	0/1	0/1	0/1	0/1	0/1	0/1	0/1	1/1	0/1	0/1	0/0	0/1	0/1	0/1	1/1	1/1	0/1	1/1	1/1	0/0	0/1	0/1	0/0	0/1	1/1	0/0	0/0	0/1
chr6	88624584	1/1	1/1	0/1	0/1	0/1	0/0	1/1	0/1	0/1	0/1	0/1	1/1	0/0	0/0	0/1	1/1	1/1	0/1	1/1	0/1	0/1	0/1	0/1	0/1	0/1	0/1	0/1	1/1	0/1	0/1	0/0	0/1	0/1	0/1	1/1	1/1	0/1	1/1	1/1	0/0	0/1	0/1	0/0	0/1	1/1	0/0	0/0	0/1
chr6	88626021	1/1	1/1	0/1	0/1	0/1	0/0	1/1	0/1	0/1	0/1	0/1	1/1	0/0	0/0	0/1	1/1	1/1	0/1	1/1	0/1	0/1	0/1	0/1	0/1	0/1	0/1	0/1	1/1	0/1	0/1	0/0	0/1	0/1	0/1	1/1	1/1	0/1	1/1	1/1	0/0	0/1	0/1	0/0	0/1	1/1	0/0	0/0	0/1
chr6	88626709	1/1	1/1	0/1	0/1	0/1	0/0	1/1	0/1	0/1	0/1	0/1	1/1	0/0	0/0	0/1	1/1	1/1	0/1	1/1	0/1	0/1	0/1	0/1	0/1	0/1	0/1	0/1	1/1	0/1	0/1	0/0	0/1	0/1	0/1	1/1	1/1	0/1	1/1	1/1	0/0	0/1	0/1	0/0	0/1	1/1	0/0	0/0	0/1
chr6	88627485	1/1	1/1	0/1	0/1	0/1	0/0	1/1	0/1	0/1	0/1	0/1	1/1	0/0	0/0	0/1	1/1	1/1	0/1	1/1	0/1	0/1	0/1	0/1	0/1	0/1	0/1	0/1	1/1	0/1	0/1	0/0	0/1	0/1	0/1	1/1	1/1	0/1	1/1	1/1	0/0	0/1	0/1	0/0	0/1	1/1	0/0	0/0	0/1
chr6	88628565	1/1	1/1	1/0	1/0	1/0	0/0	1/1	1/0	1/0	1/0	1/0	1/1	0/0	0/0	1/0	1/1	1/1	1/0	1/1	1/0	1/0	1/0	1/0	1/0	1/0	1/0	1/0	1/1	1/0	1/0	0/0	1/0	1/0	1/0	1/1	1/1	1/0	1/1	1/1	0/0	1/0	1/0	0/0	1/0	1/1	0/0	0/0	1/0
chr6	88633651	1/1	1/0	1/1	1/1	1/1	1/1	0/0	1/0	1/0	1/0	1/1	0/0	1/1	1/1	1/1	1/1	1/1	1/1	1/0	1/1	1/1	1/1	1/0	1/1	1/0	1/0	1/0	1/0	1/0	1/0	1/1	1/0	1/1	1/1	0/0	1/0	1/1	1/1	1/0	1/1	1/1	1/0	1/1	1/1	1/0	1/1	1/1	1/0
chr6	88634241	0/0	0/1	1/1	1/1	1/1	1/1	0/0	0/1	0/1	0/1	1/1	0/0	1/1	1/1	1/1	1/1	1/1	1/1	0/1	1/1	1/1	1/1	0/1	1/1	0/1	0/1	0/1	0/1	0/1	0/1	1/1	0/1	1/1	1/1	0/0	0/0	1/1	1/1	0/1	1/1	1/1	0/1	1/1	1/1	0/1	1/1	1/1	0/1
chr6	88635024	1/1	1/0	1/1	1/1	1/1	1/1	0/0	1/0	1/0	1/0	1/1	0/0	1/1	1/1	1/1	1/1	1/1	1/1	1/0	1/1	1/1	1/1	1/0	1/1	1/0	1/0	1/0	1/0	1/0	1/0	1/1	1/0	1/1	1/1	0/0	1/0	1/1	1/1	1/0	1/1	1/1	1/0	1/1	1/1	1/0	1/1	1/1	1/0
chr6	88643492	1/1	1/1	1/1	1/1	1/0	1/0	1/1	1/1	1/1	1/1	1/1	1/1	1/1	1/0	1/0	1/1	1/0	1/1	1/1	1/0	1/1	1/1	1/1	1/0	1/0	1/0	1/1	1/1	1/1	1/0	1/0	0/0	1/0	0/0	1/0	1/1	1/1	1/1	1/1	1/1	1/1	1/1	1/1	1/1	1/0	1/1	1/0	1/1
chr6	88649591	1/1	1/1	1/1	1/1	0/1	0/1	1/1	1/1	1/1	1/1	1/1	1/1	1/1	0/1	1/1	1/1	1/1	1/1	1/1	1/1	1/1	1/1	1/1	1/1	0/1	0/1	1/1	1/1	1/1	0/1	0/1	0/0	1/1	0/1	0/1	1/1	1/1	1/1	1/1	1/1	1/1	1/1	1/1	1/1	1/1	1/1	0/1	1/1
chr6	88650827	1/1	1/1	1/1	1/1	0/1	0/1	1/1	1/1	1/1	1/1	1/1	1/1	1/1	0/1	1/1	1/1	1/1	1/1	1/1	1/1	1/1	1/1	1/1	1/1	0/1	0/1	1/1	1/1	1/1	0/1	0/1	0/0	1/1	0/1	0/1	1/1	1/1	1/1	1/1	1/1	1/1	1/1	1/1	1/1	1/1	1/1	0/1	1/1
chr6	88652298	1/1	0/1	0/0	0/1	0/1	0/1	1/1	1/1	1/1	0/1	0/1	1/1	0/1	1/1	0/1	0/0	0/1	1/1	0/1	0/1	0/1	0/0	1/1	0/1	1/1	1/1	0/1	0/0	0/0	1/1	1/1	1/1	1/1	1/1	1/1	1/1	0/0	0/1	1/1	0/0	0/0	1/1	1/1	0/1	1/1	0/0	1/1	1/1
chr6	88656290	1/1	0/1	1/1	0/1	0/1	0/1	0/0	0/0	0/0	0/1	0/1	0/0	1/1	0/0	0/1	1/1	0/1	0/1	0/1	0/1	0/1	1/1	0/1	0/1	0/0	0/0	1/1	1/1	1/1	0/0	0/1	0/0	0/0	0/0	0/0	0/1	1/1	0/1	0/0	1/1	1/1	0/1	0/1	1/1	0/0	1/1	0/0	0/1
chr6	88658167	1/1	1/1	0/1	1/1	0/1	0/0	1/1	1/1	1/1	0/1	1/1	1/1	0/0	1/1	0/1	1/1	1/1	0/1	1/1	0/1	0/1	0/1	0/1	0/1	1/1	1/1	0/1	1/1	0/1	1/1	0/1	1/1	1/1	1/1	1/1	1/1	0/1	1/1	1/1	0/0	1/1	0/1	0/1	0/1	1/1	0/0	1/1	0/1
chr6	88662196	0/0	0/0	0/0	0/0	0/0	0/0	0/0	0/0	0/0	0/0	0/0	0/0	1/0	0/0	0/0	0/0	0/0	1/0	0/0	0/0	0/0	0/0	1/0	0/0	0/0	0/0	1/0	0/0	0/0	0/0	1/0	0/0	0/0	0/0	0/0	0/0	0/0	0/0	0/0	0/0	1/0	1/0	1/0	1/0	0/0	0/0	0/0	1/0
chr6	88668261	1/1	0/1	0/1	0/0	0/1	0/1	1/1	0/1	0/1	0/1	0/0	1/1	0/1	0/1	1/1	0/0	0/1	1/1	0/1	1/1	1/1	0/1	1/1	0/1	0/0	1/1	0/1	0/0	1/1	1/1	1/1	0/1	0/1	1/1	0/1	1/1	0/0	0/0	0/1	1/1	0/1	1/1	0/1	0/1	0/1	1/1	0/1	1/1
chr6	88672368	0/0	0/0	0/0	0/0	0/0	0/0	0/0	0/0	0/0	0/0	0/0	0/0	0/1	0/0	0/0	0/0	0/0	0/1	0/0	0/0	0/0	0/0	0/1	0/0	0/0	0/0	0/1	0/0	0/0	0/0	0/1	0/0	0/0	0/0	0/0	0/0	0/0	0/0	0/0	0/0	0/1	0/1	0/1	0/1	0/0	0/0	0/0	0/1
chr6	88677866	1/1	1/0	1/0	1/0	1/0	./.	1/1	1/1	1/1	1/0	1/0	1/1	1/0	1/1	1/1	0/0	1/0	1/1	1/0	1/1	1/1	1/0	1/1	1/0	1/1	1/1	1/1	1/0	1/1	1/1	1/1	1/1	1/1	1/1	1/1	1/1	1/0	1/0	1/1	1/1	1/0	1/1	1/1	1/0	1/1	1/1	1/1	1/1
chr6	88696832	1/1	0/0	0/1	0/0	0/0	0/0	0/1	0/0	0/1	0/0	0/0	0/0	0/1	0/0	0/1	0/0	0/0	1/1	0/0	0/1	1/1	0/1	1/1	0/0	0/1	0/0	1/1	0/1	1/1	0/0	0/1	0/1	0/0	0/0	0/1	0/1	0/0	0/0	0/0	1/1	0/0	0/1	0/1	0/1	0/0	1/1	0/0	0/1
chr6	88704865	0/0	0/0	0/0	0/0	0/0	0/0	0/1	0/0	0/1	0/0	0/0	0/0	0/0	0/0	0/0	0/0	0/0	0/1	0/0	0/0	0/1	0/0	0/1	0/0	0/0	0/0	0/0	0/0	0/0	0/0	0/0	0/0	0/0	0/0	0/0	0/0	0/0	0/0	0/0	0/0	0/1	0/0	0/0	0/0	0/0	0/0	0/0	0/0
chr6	88709421	1/1	1/0	1/0	1/0	1/0	1/0	1/1	1/1	1/1	1/0	1/0	1/1	1/0	1/1	1/1	0/0	1/0	1/1	1/0	1/1	1/1	1/0	1/1	1/0	1/1	1/1	1/1	1/0	1/1	1/1	1/1	1/1	1/1	1/1	1/1	1/1	0/0	1/0	1/1	1/1	1/0	1/1	1/1	1/0	1/1	1/1	1/1	1/1
chr6	88711884	0/0	0/0	0/0	0/0	0/0	0/0	1/0	0/0	1/0	0/0	0/0	0/0	0/0	0/0	0/0	0/0	0/0	1/0	0/0	0/0	1/0	0/0	1/0	0/0	0/0	0/0	0/0	0/0	0/0	0/0	0/0	0/0	0/0	0/0	0/0	0/0	0/0	0/0	0/0	0/0	1/0	0/0	0/0	0/0	0/0	0/0	0/0	0/0
chr6	88714676	0/0	0/0	0/0	0/0	0/0	0/0	1/0	0/0	1/0	0/0	0/0	0/0	0/0	0/0	0/0	0/0	0/0	1/0	0/0	0/0	1/0	0/0	1/0	0/0	0/0	0/0	0/0	0/0	0/0	0/0	0/0	0/0	0/0	0/0	0/0	0/0	0/0	0/0	0/0	0/0	1/0	0/0	0/0	0/0	0/0	0/0	0/0	0/0
chr6	88720585	1/1	1/1	1/1	0/1	1/1	1/1	0/1	0/1	0/0	1/1	0/1	1/1	0/1	0/1	1/1	1/1	1/1	0/0	1/1	1/1	0/1	1/1	0/0	1/1	0/0	1/1	0/0	0/1	1/1	1/1	0/1	0/1	0/1	1/1	0/1	1/1	1/1	1/1	1/1	1/1	0/1	0/1	0/0	0/1	0/1	1/1	0/1	0/1
chr6	88722461	1/1	1/1	1/1	1/1	1/1	1/1	1/1	1/1	1/1	1/1	1/1	1/1	1/0	1/1	1/1	1/1	1/1	1/0	1/1	1/1	1/1	1/1	1/0	1/1	1/0	1/1	0/0	1/0	1/1	1/1	1/0	1/0	1/1	1/1	1/0	1/1	1/1	1/1	1/1	1/1	1/1	1/0	1/0	1/0	1/1	1/1	1/1	1/0
chr6	88723381	0/0	1/1	0/1	0/1	1/1	1/1	0/1	0/1	0/0	1/1	0/1	1/1	0/1	0/1	0/1	1/1	1/1	0/0	1/1	0/1	0/0	0/1	0/0	1/1	./.	1/1	0/0	0/1	0/0	1/1	0/1	0/1	0/1	1/1	0/1	0/1	1/1	1/1	1/1	0/0	0/1	0/1	0/0	0/1	0/1	0/0	0/1	0/1
chr6	88723856	0/0	1/1	1/0	1/0	1/1	1/1	1/0	1/0	0/0	1/1	1/0	1/1	1/0	1/0	1/0	1/1	1/1	0/0	1/1	1/0	0/0	1/0	0/0	1/1	0/0	1/1	./.	1/0	0/0	1/1	1/0	1/0	1/0	1/1	1/0	1/0	1/1	1/1	1/1	0/0	1/0	1/0	0/0	1/0	1/0	0/0	1/0	1/0
chr6	88724389	0/0	1/1	1/0	1/0	1/1	1/1	1/0	1/0	0/0	1/1	1/0	1/1	1/0	1/0	1/0	1/1	1/1	0/0	1/1	1/0	0/0	1/0	0/0	1/1	0/0	1/1	0/0	1/0	0/0	1/1	1/0	1/0	1/0	1/1	1/0	1/0	1/1	1/1	1/1	0/0	1/0	1/0	0/0	1/0	1/0	0/0	1/0	1/0
chr6	88728581	0/0	1/0	0/0	1/0	1/0	1/0	1/1	1/1	1/1	1/0	1/0	1/1	0/0	1/1	1/0	0/0	1/0	0/0	1/0	1/0	0/0	0/0	1/0	1/0	1/0	1/1	0/0	0/0	0/0	1/1	1/0	1/0	1/1	1/1	1/0	1/0	0/0	0/0	1/0	0/0	1/0	1/0	1/0	0/0	1/1	0/0	1/1	1/0
chr6	88730717	1/1	0/1	0/1	0/1	0/1	0/1	1/1	1/1	1/1	0/1	0/1	1/1	0/1	1/1	1/1	0/0	0/1	1/1	0/1	1/1	1/1	0/1	1/1	0/1	1/1	1/1	1/1	0/1	1/1	1/1	1/1	1/1	1/1	1/1	1/1	1/1	0/0	0/1	1/1	1/1	0/1	1/1	1/1	0/1	1/1	1/1	1/1	1/1
chr6	88732184	1/1	0/1	1/1	0/1	0/1	0/1	0/1	0/0	0/1	0/1	0/1	0/0	0/1	0/0	0/1	1/1	0/1	0/0	0/1	0/1	0/1	1/1	0/1	0/1	0/0	0/0	0/1	1/1	0/1	0/0	0/0	0/0	0/0	0/0	0/0	0/1	1/1	1/1	0/1	1/1	0/1	0/0	0/0	0/1	0/0	1/1	0/0	0/0
chr6	88733976	1/1	1/1	1/1	1/1	1/1	1/1	1/1	1/1	1/1	1/1	1/1	1/1	0/1	1/1	1/1	1/1	1/1	0/0	1/1	1/1	0/1	1/1	0/1	1/1	0/1	1/1	0/1	1/1	0/1	1/1	0/1	0/1	1/1	1/1	0/1	1/1	1/1	1/1	1/1	1/1	1/1	0/1	0/1	0/1	1/1	1/1	1/1	0/1
chr6	88734892	0/0	1/0	1/0	1/0	1/0	1/0	1/0	0/0	1/0	1/0	1/0	0/0	1/0	0/0	0/0	1/1	1/0	0/0	1/0	0/0	0/0	1/0	1/0	1/0	0/0	0/0	1/0	1/1	0/0	0/0	0/0	0/0	0/0	0/0	0/0	0/0	1/1	1/1	1/0	0/0	1/0	0/0	0/0	1/0	0/0	0/0	0/0	0/0
chr6	88735599	0/0	1/0	1/0	1/0	1/0	1/0	1/0	0/0	1/0	1/0	1/0	0/0	1/0	0/0	0/0	1/1	1/0	0/0	1/0	0/0	0/0	1/0	1/0	1/0	0/0	0/0	1/0	1/1	0/0	0/0	0/0	0/0	0/0	0/0	0/0	0/0	1/1	1/1	1/0	0/0	1/0	0/0	0/0	1/0	0/0	0/0	0/0	0/0
chr6	88742786	1/1	1/1	1/1	1/1	1/1	1/1	1/1	1/1	1/1	1/1	1/1	1/1	1/0	1/1	1/1	1/1	1/1	0/0	1/1	1/1	1/0	1/1	1/0	1/1	1/0	1/1	1/0	1/1	1/0	1/1	1/0	1/0	1/1	1/1	1/0	1/1	1/1	1/1	1/1	1/1	1/1	1/0	1/0	1/0	1/1	1/1	1/1	1/0
chr6	88744593	1/1	1/0	1/0	1/0	1/0	1/0	1/0	1/1	1/0	1/0	1/0	1/1	0/0	1/1	1/1	0/0	1/0	0/0	1/0	1/1	1/0	1/0	0/0	1/0	1/0	1/1	0/0	0/0	1/0	1/1	1/0	1/0	1/1	1/1	1/0	1/1	0/0	0/0	1/0	1/1	1/0	1/0	1/0	0/0	1/1	1/1	1/1	1/0
chr6	88745989	1/1	1/1	1/1	1/1	1/1	1/1	1/1	1/1	1/1	1/1	1/1	1/1	1/0	1/1	1/1	1/1	1/1	0/0	1/1	1/1	1/0	1/1	1/0	1/1	1/0	1/1	1/0	1/1	1/0	1/1	1/0	1/0	1/1	1/1	1/0	1/1	1/1	1/1	1/1	1/1	1/1	1/0	1/0	1/0	1/1	1/1	1/1	1/0
chr6	88746656	1/1	1/1	1/1	1/1	1/1	1/1	1/1	1/1	1/1	1/1	1/1	1/1	1/0	1/1	1/1	1/1	1/1	0/0	1/1	1/1	1/0	1/1	1/0	1/1	1/0	1/1	1/0	1/1	1/0	1/1	1/0	1/0	1/1	1/1	1/0	1/1	1/1	1/1	1/1	1/1	1/1	1/0	1/0	1/0	1/1	1/1	1/1	1/0
chr6	88747793	1/1	1/1	1/1	1/1	1/1	1/1	1/1	1/1	1/1	1/1	1/1	1/1	0/1	1/1	1/1	1/1	1/1	0/0	1/1	1/1	0/1	1/1	0/1	1/1	0/1	1/1	0/1	1/1	0/1	1/1	0/1	0/1	1/1	1/1	0/1	1/1	1/1	1/1	1/1	1/1	1/1	0/1	0/1	0/1	1/1	1/1	1/1	0/1
chr6	88750266	1/1	0/1	0/1	0/1	0/1	0/1	0/1	1/1	0/1	0/1	0/1	1/1	0/0	1/1	1/1	0/0	0/1	0/0	0/1	1/1	0/1	0/1	0/0	0/1	0/1	1/1	0/0	0/0	0/1	1/1	0/1	0/1	1/1	1/1	0/1	1/1	0/0	0/0	0/1	1/1	0/1	0/1	0/1	0/0	1/1	1/1	1/1	0/1
chr6	88751491	1/1	1/0	1/0	0/0	1/0	1/0	1/0	1/0	0/0	1/0	0/0	1/1	0/0	1/0	1/1	0/0	1/0	0/0	1/0	1/1	1/0	1/0	0/0	1/0	0/0	1/1	0/0	0/0	1/0	1/1	1/0	1/0	1/0	1/1	1/0	1/1	0/0	1/0	1/1	1/1	1/0	1/0	0/0	0/0	1/0	1/1	1/0	1/0
chr6	88753354	1/1	0/1	0/1	0/0	0/1	0/1	0/1	0/1	0/0	0/1	0/0	1/1	0/1	0/1	1/1	0/0	0/1	1/1	0/1	1/1	1/1	0/1	0/1	0/1	0/1	1/1	1/1	0/1	1/1	1/1	1/1	1/1	0/1	1/1	1/1	1/1	0/0	0/0	0/1	1/1	0/1	1/1	0/1	0/1	0/1	1/1	0/1	1/1
chr6	88768704	0/0	0/0	0/0	0/0	0/0	0/0	0/0	0/0	0/0	0/0	0/0	0/0	1/0	0/0	0/0	0/0	0/0	1/1	0/0	0/0	1/0	0/0	1/0	0/0	1/0	0/0	1/1	1/0	1/0	0/0	1/0	1/0	0/0	0/0	1/0	0/0	0/0	0/0	0/0	0/0	0/0	1/0	1/0	1/0	0/0	0/0	0/0	1/0
chr6	88770604	1/1	1/1	1/1	1/1	1/1	1/1	1/1	1/1	1/1	1/1	1/1	1/1	0/1	1/1	1/1	1/1	1/1	0/0	1/1	1/1	0/1	1/1	0/1	1/1	0/1	1/1	0/1	1/1	0/1	1/1	0/1	0/1	1/1	1/1	0/1	1/1	1/1	1/1	1/1	1/1	1/1	0/1	0/1	0/1	1/1	1/1	1/1	0/1
chr6	88771760	1/1	1/1	1/1	1/1	1/1	1/1	1/1	1/1	1/1	1/1	1/1	1/1	1/0	1/1	1/1	1/1	1/1	0/0	1/1	1/1	1/0	1/1	1/0	1/1	1/0	1/1	./.	1/1	1/0	1/1	1/0	1/0	1/1	1/1	1/0	1/1	1/1	1/1	1/1	1/1	1/1	1/0	1/0	1/0	1/1	1/1	1/1	1/0
chr6	88778043	1/1	0/1	0/1	0/1	0/1	0/1	1/1	1/1	1/1	0/1	0/1	1/1	0/1	1/1	1/1	0/0	0/1	1/1	0/1	1/1	1/1	0/1	1/1	0/1	1/1	1/1	1/1	0/1	1/1	1/1	1/1	1/1	1/1	1/1	1/1	1/1	0/0	0/1	1/1	1/1	0/0	1/1	1/1	0/1	1/1	1/1	1/1	1/1
chr6	88789109	0/0	0/1	0/0	0/1	0/1	0/1	1/1	1/1	1/1	0/1	0/1	1/1	0/0	1/1	0/1	0/0	0/1	0/0	0/1	0/1	0/0	0/0	0/1	0/1	0/1	1/1	0/1	0/1	0/0	1/1	0/1	0/1	1/1	1/1	0/1	0/1	0/0	0/0	0/1	0/0	0/1	0/1	0/1	0/0	1/1	0/0	1/1	0/1
chr6	88790861	0/0	0/1	0/0	0/1	0/1	0/1	1/1	1/1	1/1	0/1	0/1	1/1	0/0	1/1	0/1	0/0	0/1	0/0	0/1	0/1	0/0	0/0	0/1	0/1	0/1	1/1	0/1	0/1	0/0	1/1	0/1	0/1	1/1	1/1	0/1	0/1	0/0	0/0	0/1	0/0	0/1	0/1	0/1	0/0	1/1	0/0	1/1	0/1
chr6	88791761	0/0	1/0	0/0	1/0	1/0	1/0	1/1	1/1	1/1	1/0	1/0	1/1	0/0	1/1	1/0	0/0	1/0	0/0	1/0	1/0	0/0	0/0	1/0	1/0	1/0	1/1	1/0	1/0	0/0	1/1	1/0	1/0	1/1	1/1	1/0	1/0	0/0	0/0	1/0	0/0	1/0	1/0	1/0	0/0	1/1	0/0	1/1	1/0
chr6	88800322	0/0	1/0	0/0	1/0	1/0	1/0	1/1	1/1	1/1	1/0	1/0	1/1	0/0	1/1	1/0	0/0	1/0	0/0	1/0	1/0	0/0	0/0	1/0	1/0	1/0	1/1	0/0	0/0	0/0	1/1	1/0	1/0	1/1	1/1	1/0	1/0	0/0	0/0	1/0	0/0	0/0	1/0	1/0	0/0	1/1	0/0	1/1	1/0
chr6	88803843	0/0	0/1	0/0	0/1	0/1	0/1	1/1	1/1	1/1	0/1	0/1	1/1	0/0	1/1	0/1	0/0	0/1	0/0	0/1	0/1	0/0	0/0	0/1	0/1	0/1	1/1	0/0	0/0	0/0	1/1	0/1	0/1	1/1	./.	0/1	0/1	0/0	0/0	0/1	0/0	0/0	0/1	0/1	0/0	1/1	0/0	1/1	0/1
chr6	88808116	0/0	0/1	0/0	0/1	0/1	0/1	1/1	1/1	1/1	0/1	0/1	1/1	0/0	1/1	0/1	0/0	0/1	0/0	0/1	0/1	0/0	0/0	0/1	0/1	0/1	1/1	0/0	0/0	0/0	1/1	0/1	0/1	1/1	1/1	0/1	0/1	0/0	0/0	0/1	0/0	0/0	0/1	0/1	0/0	1/1	0/0	1/1	0/1
chr6	88809793	0/0	1/1	1/0	1/1	1/1	1/1	1/1	1/1	1/1	1/1	1/1	1/1	1/0	1/1	1/0	1/1	1/1	0/0	1/1	1/0	0/0	1/0	1/0	1/1	1/0	1/1	0/0	1/0	0/0	1/1	1/0	1/0	1/1	1/1	1/0	1/0	1/1	1/0	1/0	0/0	1/0	1/0	1/0	1/0	1/1	0/0	1/1	1/0
chr6	88814240	1/1	1/0	1/0	1/0	1/0	1/0	1/1	1/1	1/1	1/0	1/0	1/1	1/0	1/1	1/1	0/0	1/0	1/1	1/0	1/1	1/1	1/0	1/1	1/0	1/1	1/1	1/1	1/0	1/1	1/1	1/1	1/1	1/1	1/1	1/1	1/1	0/0	1/0	1/1	1/1	1/0	1/1	1/1	1/0	1/1	1/1	1/1	1/1
chr6	88814928	0/0	1/1	0/1	1/1	1/1	1/1	1/1	1/1	1/1	1/1	1/1	1/1	0/1	1/1	0/1	1/1	1/1	0/0	1/1	0/1	0/0	0/1	0/1	1/1	0/1	1/1	0/0	0/1	0/0	1/1	0/1	0/1	1/1	1/1	0/1	0/1	1/1	0/1	0/1	0/0	0/1	0/1	0/1	0/1	1/1	0/0	1/1	0/1
chr6	88816055	0/0	1/1	1/0	1/1	1/1	1/1	1/1	1/1	1/1	1/1	1/1	1/1	1/0	1/1	1/0	1/1	1/1	0/0	1/1	1/0	0/0	1/0	1/0	1/1	1/0	1/1	0/0	1/0	0/0	1/1	1/0	1/0	1/1	1/1	1/0	1/0	1/1	1/0	1/0	0/0	1/0	1/0	1/0	1/0	1/1	0/0	1/1	1/0
chr6	88817457	0/0	1/0	0/0	1/0	1/0	1/0	1/1	1/1	1/1	1/0	1/0	1/1	0/0	1/1	1/0	0/0	1/0	0/0	1/0	1/0	0/0	0/0	1/0	1/0	1/0	1/1	0/0	0/0	0/0	1/1	1/0	1/0	1/1	1/1	1/0	1/0	0/0	0/0	1/0	0/0	0/0	1/0	1/0	0/0	1/1	0/0	1/1	1/0
chr6	88819232	1/1	0/0	0/1	0/0	0/0	0/0	0/0	0/0	0/0	0/0	0/0	0/0	0/1	0/0	0/1	0/0	0/0	1/1	0/0	0/1	1/1	0/1	0/1	0/0	0/1	0/0	1/1	0/1	1/1	0/0	0/1	0/1	0/0	0/0	0/1	0/1	0/0	0/1	0/1	1/1	0/1	0/1	0/1	0/1	0/0	1/1	0/0	0/1
chr6	88822266	0/0	1/1	1/0	1/1	1/1	1/1	1/1	1/1	1/1	1/1	1/1	1/1	1/0	1/1	1/0	1/1	1/1	0/0	1/1	1/0	0/0	1/0	1/0	1/1	1/0	1/1	0/0	1/0	0/0	1/1	1/0	1/0	1/1	1/1	1/0	1/0	1/1	1/0	1/0	0/0	1/0	1/0	1/0	1/0	1/1	0/0	1/1	1/0
chr6	88826554	0/0	1/1	0/1	1/1	1/1	1/1	1/1	1/1	1/1	1/1	1/1	1/1	0/1	1/1	0/1	1/1	1/1	0/0	1/1	0/1	0/0	0/1	0/1	1/1	0/1	1/1	0/0	0/1	0/0	1/1	0/1	0/1	1/1	1/1	0/1	0/1	1/1	0/1	0/1	0/0	0/1	0/1	0/1	0/1	1/1	0/0	1/1	0/1
chr6	88827315	0/0	1/1	./.	1/1	1/1	1/1	1/1	1/1	1/1	1/1	1/1	1/1	0/1	1/1	0/1	1/1	1/1	0/0	1/1	0/1	0/0	0/1	0/1	1/1	./.	1/1	0/0	0/1	0/0	1/1	0/1	./.	1/1	./.	./.	0/1	1/1	0/1	0/1	0/0	0/1	0/1	0/1	0/1	1/1	0/0	1/1	0/1
chr6	88827950	0/0	1/0	1/0	1/0	1/0	1/0	0/0	0/0	0/0	1/0	1/0	0/0	1/0	0/0	0/0	1/1	1/0	0/0	1/0	0/0	0/0	1/0	0/0	1/0	0/0	0/0	0/0	1/0	0/0	0/0	0/0	0/0	0/0	0/0	0/0	0/0	1/1	1/0	0/0	0/0	1/0	0/0	0/0	1/0	0/0	0/0	0/0	0/0
chr6	88832335	0/0	1/0	0/0	1/0	1/0	1/0	1/1	1/1	1/1	1/0	1/0	1/1	0/0	1/1	1/0	0/0	1/0	0/0	1/0	1/0	0/0	0/0	1/0	1/0	1/0	1/1	0/0	0/0	0/0	1/1	1/0	1/0	1/1	1/1	1/0	1/0	0/0	0/0	1/0	0/0	0/0	1/0	1/0	0/0	1/1	0/0	1/1	1/0
chr6	88836125	0/0	1/1	0/1	1/1	1/1	1/1	1/1	1/1	1/1	1/1	1/1	1/1	0/1	1/1	0/1	1/1	1/1	0/0	1/1	0/1	0/0	0/1	0/1	1/1	0/1	1/1	0/0	0/1	0/0	1/1	0/1	0/1	1/1	1/1	0/1	0/1	1/1	0/1	0/1	0/0	0/1	0/1	0/1	0/1	1/1	0/0	1/1	0/1
chr6	88838658	0/0	1/1	0/1	1/1	1/1	1/1	0/1	1/1	0/1	1/1	1/1	1/1	0/1	1/1	0/1	1/1	1/1	0/0	1/1	0/1	0/0	0/1	0/0	1/1	0/1	1/1	0/0	0/1	0/0	1/1	0/1	0/1	1/1	1/1	0/1	0/1	1/1	0/1	0/1	0/0	0/1	0/1	0/1	0/1	1/1	0/0	1/1	0/1
chr6	88846304	1/1	0/0	1/0	1/0	0/0	0/0	1/0	1/0	1/1	0/0	1/0	0/0	1/0	1/0	1/0	0/0	0/0	1/1	0/0	1/0	1/1	1/0	1/1	0/0	1/1	0/0	1/1	1/0	1/1	0/0	1/0	1/0	1/0	0/0	1/0	1/0	0/0	1/0	1/0	1/1	1/0	1/0	1/1	1/0	1/0	1/1	1/0	1/0
chr6	88849690	0/0	1/1	0/1	0/1	1/1	1/1	0/1	0/1	0/0	1/1	0/1	1/1	0/1	0/1	0/1	1/1	1/1	0/0	1/1	0/1	0/0	0/1	0/0	1/1	0/0	1/1	0/1	1/1	0/0	1/1	0/1	0/1	0/1	1/1	0/1	0/1	1/1	0/1	0/1	0/0	0/1	0/1	0/0	0/1	0/1	0/0	0/1	0/1
chr6	88850388	1/1	0/1	0/1	0/1	0/1	0/1	1/1	1/1	1/1	0/1	0/1	1/1	0/1	1/1	1/1	0/0	0/1	1/1	0/1	1/1	1/1	0/1	1/1	0/1	1/1	1/1	1/1	0/1	1/1	1/1	1/1	1/1	1/1	1/1	1/1	1/1	0/0	0/1	1/1	1/1	0/1	1/1	1/1	0/1	1/1	1/1	1/1	1/1
chr6	88855694	0/0	1/1	1/0	1/0	1/1	1/1	1/0	1/0	0/0	1/1	1/0	1/1	1/0	1/0	1/0	1/1	1/1	0/0	1/1	1/0	0/0	1/0	0/0	1/1	0/0	1/1	1/0	1/1	0/0	1/1	1/0	1/0	1/0	1/1	1/0	1/0	1/1	1/0	1/0	0/0	1/0	1/0	0/0	1/0	1/0	0/0	1/0	1/0
chr6	88857105	0/0	1/1	0/1	0/1	1/1	1/1	0/1	0/1	0/0	1/1	0/1	1/1	0/1	0/1	0/1	1/1	1/1	0/0	1/1	0/1	0/0	0/1	0/0	1/1	0/0	1/1	0/1	1/1	0/0	1/1	0/1	0/1	0/1	1/1	0/1	0/1	1/1	0/1	0/1	0/0	0/1	0/1	0/0	0/1	0/1	0/0	0/1	0/1
chr6	88860192	0/0	1/1	1/0	1/0	1/1	1/1	1/0	1/0	0/0	1/1	1/0	1/1	1/0	1/0	1/0	1/1	1/1	0/0	1/1	1/0	0/0	1/0	0/0	1/1	0/0	1/1	1/0	1/1	0/0	1/1	1/0	1/0	1/0	1/1	1/0	1/0	1/1	1/0	1/0	0/0	1/0	1/0	0/0	1/0	1/0	0/0	1/0	1/0
chr6	88865430	0/0	0/1	0/0	0/0	0/1	0/1	0/1	0/1	0/0	0/1	0/0	1/1	0/0	0/1	0/1	0/0	0/1	0/0	0/1	0/1	0/0	0/0	0/0	0/1	0/0	1/1	0/1	0/1	0/0	1/1	0/1	0/1	0/1	1/1	0/1	0/1	0/0	0/0	0/1	0/0	0/0	0/1	0/0	0/0	0/1	0/0	0/1	0/1
chr6	88870177	0/0	1/1	0/1	0/1	1/1	1/1	0/1	0/1	0/0	1/1	0/1	1/1	0/1	0/1	0/1	1/1	1/1	0/0	1/1	0/1	0/0	0/1	0/0	1/1	0/0	1/1	0/1	1/1	0/0	1/1	0/1	0/1	0/1	1/1	0/1	0/1	1/1	0/1	0/1	0/0	0/1	0/1	0/0	0/1	0/1	0/0	0/1	0/1
chr6	88871315	0/0	1/1	0/1	0/1	1/1	1/1	0/1	0/1	0/0	1/1	0/1	1/1	0/1	0/1	0/1	1/1	1/1	0/0	1/1	0/1	0/0	0/1	0/0	1/1	0/0	1/1	0/1	1/1	0/0	1/1	0/1	0/1	0/1	1/1	0/1	0/1	1/1	0/1	0/1	0/0	0/1	0/1	0/0	0/1	0/1	0/0	0/1	0/1
chr6	88875684	0/0	1/1	0/1	0/1	1/1	1/1	0/1	0/1	0/0	1/1	0/1	1/1	0/1	0/1	0/1	1/1	1/1	0/0	1/1	0/1	0/0	0/1	0/0	1/1	0/0	1/1	0/1	1/1	0/0	1/1	0/1	0/1	0/1	1/1	0/1	0/1	1/1	0/1	0/1	0/0	0/1	0/1	0/0	0/1	0/1	0/0	0/1	0/1
chr6	88876401	0/0	1/1	0/1	0/1	1/1	1/1	0/1	0/1	0/0	1/1	0/1	1/1	0/1	0/1	0/1	1/1	1/1	0/0	1/1	0/1	0/0	0/1	0/0	1/1	0/0	1/1	0/1	1/1	0/0	1/1	0/1	0/1	0/1	1/1	0/1	0/1	1/1	0/1	0/1	0/0	0/1	0/1	0/0	0/1	0/1	0/0	0/1	0/1
chr6	88877307	0/0	1/1	1/0	1/0	1/1	1/1	1/0	1/0	0/0	1/1	1/0	1/1	1/0	1/0	1/0	1/1	1/1	0/0	1/1	1/0	0/0	1/0	0/0	1/1	0/0	1/1	1/0	1/1	0/0	1/1	1/0	1/0	1/0	1/1	1/0	1/0	1/1	1/0	1/0	0/0	1/0	1/0	0/0	1/0	1/0	0/0	1/0	1/0
chr6	88878089	0/0	1/1	0/1	0/1	1/1	1/1	0/1	0/1	0/0	1/1	0/1	1/1	0/1	0/1	0/1	1/1	1/1	0/0	1/1	0/1	0/0	0/1	0/0	1/1	0/0	1/1	0/1	1/1	0/0	1/1	0/1	0/1	0/1	1/1	0/1	0/1	1/1	0/1	0/1	0/0	0/1	0/1	0/0	0/1	0/1	0/0	0/1	0/1
chr6	88880852	0/0	1/1	0/1	0/1	1/1	1/1	0/1	0/1	0/0	1/1	0/1	1/1	0/1	0/1	0/1	1/1	1/1	0/0	1/1	0/1	0/0	0/1	0/0	1/1	0/0	1/1	0/1	1/1	0/0	1/1	0/1	0/1	0/1	1/1	0/1	0/1	1/1	0/1	0/1	0/0	0/1	0/1	0/0	0/1	0/1	0/0	0/1	0/1
chr6	88886925	0/0	1/1	1/0	1/0	1/1	1/1	1/0	1/0	0/0	1/1	1/0	1/1	1/0	1/0	1/0	1/1	1/1	0/0	1/1	1/0	0/0	1/0	0/0	1/1	0/0	1/1	1/0	1/1	0/0	1/1	1/0	1/0	1/0	1/1	1/0	1/0	1/1	1/0	1/0	0/0	1/0	1/0	0/0	1/0	1/0	0/0	1/0	1/0
chr6	88887995	0/0	1/1	0/1	0/1	1/1	1/1	0/1	0/1	0/0	1/1	0/1	1/1	0/1	0/1	0/1	1/1	1/1	0/0	1/1	0/1	0/0	0/1	0/0	1/1	0/0	1/1	0/1	1/1	0/0	1/1	0/1	0/1	0/1	1/1	0/1	0/1	1/1	0/1	0/1	0/0	0/1	0/1	0/0	0/1	0/1	0/0	0/1	0/1
chr6	88890502	0/0	1/1	0/1	0/1	1/1	1/1	0/1	0/1	0/0	1/1	0/1	1/1	1/1	0/1	0/1	1/1	1/1	0/1	1/1	0/1	0/0	0/1	0/1	1/1	0/0	1/1	1/1	1/1	0/0	1/1	1/1	0/1	0/1	1/1	0/1	0/1	1/1	0/1	0/1	0/0	0/1	1/1	0/1	1/1	0/1	0/0	0/1	1/1
chr6	88891318	0/0	1/1	1/0	1/0	1/1	1/1	1/0	1/0	0/0	1/1	1/0	1/1	1/1	1/0	1/0	1/1	1/1	1/0	1/1	1/0	0/0	1/0	1/0	1/1	0/0	1/1	1/1	1/1	0/0	1/1	1/1	1/0	1/0	1/1	1/0	1/0	./.	1/0	1/0	0/0	1/0	1/1	1/0	1/1	1/0	0/0	1/0	1/1
chr6	88900380	1/1	1/0	1/0	0/0	1/0	1/0	1/1	1/0	1/0	1/0	0/0	1/1	1/0	1/0	1/1	0/0	1/0	1/1	1/0	1/1	1/1	1/0	1/1	1/0	1/0	1/1	1/1	1/0	1/1	1/1	1/1	1/1	1/0	1/1	1/1	1/1	0/0	1/0	1/1	1/1	1/0	1/1	1/0	1/0	1/0	1/1	1/0	1/1
chr6	88903186	1/1	0/1	0/1	0/0	0/1	0/1	1/1	0/1	0/1	0/1	0/0	1/1	0/0	0/1	1/1	0/0	0/1	0/1	0/1	1/1	1/1	0/1	0/1	0/1	0/1	1/1	0/1	0/1	1/1	1/1	0/1	1/1	0/1	1/1	1/1	1/1	0/0	0/1	1/1	1/1	0/1	0/1	0/0	0/0	0/1	1/1	0/1	0/1
chr6	88910867	1/1	0/1	0/1	0/0	0/1	0/1	1/1	0/1	0/1	0/1	0/0	1/1	0/0	0/1	1/1	0/0	0/1	0/1	0/1	1/1	1/1	0/1	0/1	0/1	0/1	1/1	0/1	0/1	1/1	1/1	0/1	1/1	0/1	1/1	1/1	1/1	0/0	0/1	1/1	1/1	0/1	0/1	0/0	0/0	0/1	1/1	0/1	0/1
chr6	88913092	0/0	1/0	0/0	0/0	1/0	1/0	1/1	1/0	1/0	1/0	0/0	1/1	0/0	1/0	1/0	0/0	1/0	0/0	1/0	1/0	0/0	0/0	1/0	1/0	1/0	1/1	1/0	1/0	0/0	1/1	1/0	1/1	1/0	1/1	1/1	1/0	0/0	0/0	1/0	0/0	0/0	1/0	0/0	0/0	1/0	0/0	1/0	1/0
chr6	88919352	0/0	0/1	0/0	0/0	0/1	0/1	0/1	0/1	0/0	0/1	0/0	1/1	0/0	0/1	0/1	0/0	0/1	0/0	0/1	0/1	0/0	0/0	0/0	0/1	0/0	1/1	0/1	0/1	0/0	1/1	0/1	0/1	0/1	1/1	0/1	0/1	0/0	0/0	0/1	0/0	0/0	0/1	0/0	0/0	0/1	0/0	0/1	0/1
chr6	88920294	./.	0/1	0/1	0/0	0/1	0/1	1/1	0/1	0/1	0/1	0/0	1/1	0/1	0/1	1/1	0/0	0/1	1/1	0/1	1/1	1/1	0/1	1/1	0/1	0/1	1/1	1/1	0/1	1/1	1/1	1/1	1/1	0/1	1/1	1/1	1/1	0/0	0/1	1/1	1/1	0/1	1/1	0/1	0/1	0/1	1/1	0/1	1/1
chr6	88922396	1/1	0/1	1/1	1/1	0/1	0/1	0/1	0/1	1/1	0/1	1/1	0/0	1/1	0/1	0/1	1/1	0/1	1/1	0/1	0/1	1/1	1/1	1/1	0/1	1/1	0/0	0/1	0/1	1/1	0/0	0/1	0/1	0/1	0/0	0/1	0/1	1/1	1/1	0/1	1/1	1/1	0/1	1/1	1/1	0/1	1/1	0/1	0/1
chr6	88927563	1/1	1/0	1/0	0/0	1/0	1/0	1/0	1/0	0/0	1/0	0/0	1/1	1/0	1/0	1/1	0/0	1/0	1/1	1/0	1/1	1/1	1/0	1/0	1/0	0/0	1/1	1/1	1/0	1/1	1/1	1/1	1/0	1/0	1/1	1/0	1/1	0/0	1/0	1/1	1/1	1/0	1/1	1/0	1/0	1/0	1/1	1/0	1/1
chr6	88928504	1/1	1/0	1/0	0/0	1/0	1/0	1/1	1/0	1/0	1/0	0/0	1/1	1/0	1/0	1/1	0/0	1/0	1/1	1/0	1/1	1/1	1/0	1/1	1/0	1/0	1/1	1/1	1/0	1/1	1/1	1/1	1/1	1/0	1/1	1/1	1/1	0/0	1/0	1/1	1/1	1/0	1/1	1/0	1/0	1/0	1/1	1/0	1/1
chr6	88933791	1/1	0/0	0/1	0/0	0/0	0/0	0/1	0/0	0/1	0/0	0/0	0/0	0/0	0/0	0/1	0/0	0/0	0/1	0/0	0/1	1/1	0/1	0/1	0/0	0/1	0/0	0/0	0/0	1/1	0/0	0/0	0/1	0/0	0/0	0/1	0/1	0/0	0/1	0/1	1/1	0/1	0/0	0/0	0/0	0/0	1/1	0/0	0/0
chr6	88936301	1/1	1/0	1/0	0/0	1/0	./.	1/1	1/0	1/0	1/0	0/0	1/1	1/0	1/0	1/1	0/0	1/0	1/1	1/0	1/1	1/1	1/0	1/1	1/0	1/0	1/1	1/1	1/0	1/1	1/1	1/1	1/1	1/0	1/1	1/1	1/1	0/0	1/0	1/1	1/1	1/0	1/1	1/0	1/0	1/0	1/1	1/0	1/1
chr6	88945693	1/1	0/1	0/1	0/0	0/1	0/1	1/1	0/1	0/1	0/1	0/0	1/1	0/1	0/1	1/1	0/0	0/1	1/1	0/1	1/1	1/1	0/1	1/1	0/1	0/1	1/1	1/1	0/1	1/1	1/1	1/1	1/1	0/1	1/1	1/1	1/1	0/0	0/1	1/1	1/1	0/1	1/1	0/1	0/1	0/1	1/1	0/1	1/1
chr6	88946469	1/1	0/1	0/1	0/0	0/1	0/1	1/1	0/1	0/1	0/1	0/0	1/1	0/1	0/1	1/1	0/0	0/1	1/1	0/1	1/1	1/1	0/1	1/1	0/1	0/1	1/1	1/1	0/1	1/1	1/1	1/1	1/1	0/1	1/1	1/1	1/1	0/0	0/1	1/1	1/1	0/1	1/1	0/1	0/1	0/1	1/1	0/1	1/1
chr6	88947325	1/1	1/0	1/0	0/0	1/0	1/0	1/1	1/0	1/0	1/0	0/0	1/1	1/0	1/0	1/1	0/0	1/0	1/1	1/0	1/1	1/1	1/0	1/1	1/0	1/0	1/1	1/1	1/0	1/1	1/1	1/1	1/1	1/0	1/1	1/1	1/1	0/0	1/0	1/1	1/1	1/0	1/1	1/0	1/0	1/0	1/1	1/0	1/1
chr6	88948552	0/0	0/1	0/0	0/0	0/1	0/1	0/1	0/1	0/0	0/1	0/0	1/1	0/1	0/1	0/1	0/0	0/1	0/1	0/1	0/1	0/0	0/0	0/1	0/1	0/0	1/1	1/1	0/1	0/0	1/1	1/1	0/1	0/1	1/1	0/1	0/1	0/0	0/0	0/1	0/0	0/0	1/1	0/1	0/1	0/1	0/0	0/1	1/1
chr6	88958116	0/0	1/0	1/0	1/0	1/0	1/0	1/1	1/1	1/1	1/0	1/0	1/1	0/0	1/1	1/1	0/0	1/0	0/0	1/0	1/1	1/0	1/0	1/0	1/0	1/1	1/1	1/0	1/0	1/1	1/1	1/0	1/1	1/1	1/1	1/1	1/0	0/0	1/0	1/1	1/1	1/0	1/0	1/0	0/0	1/1	1/1	1/1	1/0
chr6	88958861	0/0	0/1	0/1	0/1	0/1	0/1	1/1	1/1	1/1	0/1	0/1	1/1	0/0	1/1	1/1	0/0	0/1	0/0	0/1	1/1	0/1	0/1	0/1	0/1	1/1	1/1	0/1	0/1	1/1	1/1	0/1	1/1	1/1	1/1	1/1	0/1	0/0	0/1	1/1	1/1	0/1	0/1	0/1	0/0	1/1	1/1	1/1	0/1
chr6	88964217	0/0	0/0	0/1	0/1	0/0	./.	0/0	0/1	0/1	0/0	0/1	0/0	0/0	0/1	0/1	0/0	0/0	0/0	0/0	0/1	0/1	0/1	0/0	./.	0/1	./.	0/0	0/0	1/1	0/0	0/0	0/0	0/1	0/0	0/0	0/0	0/0	0/1	0/1	1/1	0/1	0/0	0/1	0/0	0/1	1/1	0/1	0/0
chr6	88966822	0/0	0/1	0/1	0/1	0/0	0/0	1/1	1/1	1/1	0/1	0/1	1/1	0/1	1/1	1/1	0/0	0/1	0/1	0/1	1/1	0/1	0/1	./.	0/1	./.	1/1	./.	0/1	1/1	1/1	1/1	1/1	1/1	1/1	1/1	0/1	0/0	0/1	1/1	1/1	0/1	1/1	1/1	0/1	1/1	1/1	1/1	1/1
chr6	88971499	0/0	0/0	0/1	0/1	0/0	0/0	0/1	0/1	1/1	0/0	0/1	0/0	0/1	0/1	0/1	0/0	0/0	0/1	0/0	0/1	0/1	0/1	1/1	0/0	1/1	0/0	0/1	0/0	1/1	0/0	0/1	0/1	0/1	0/0	0/1	0/0	0/0	0/1	0/1	1/1	0/1	0/1	1/1	0/1	0/1	1/1	0/1	0/1
chr6	88973755	0/0	1/0	1/0	1/0	0/0	0/0	1/1	1/1	1/1	1/0	1/0	1/1	1/0	1/1	1/1	0/0	1/0	1/0	1/0	1/1	1/0	1/0	1/1	1/0	1/1	1/1	1/1	1/0	1/1	1/1	1/1	1/1	1/1	1/1	1/1	1/0	0/0	1/0	1/1	1/1	1/0	1/1	1/1	1/0	1/1	1/1	1/1	1/1
chr6	88980376	0/0	1/1	1/1	1/0	1/0	0/0	1/0	1/0	0/0	1/0	1/0	1/1	1/0	1/0	1/1	1/0	1/0	1/1	1/0	1/1	1/1	1/1	1/0	1/0	0/0	1/1	1/1	1/1	1/1	1/1	1/1	1/0	1/0	1/1	1/0	1/0	1/0	1/0	1/1	1/1	1/1	1/1	1/0	1/1	1/0	1/1	1/0	1/1
chr6	88984825	0/0	1/1	1/1	1/0	1/0	0/0	1/0	1/0	0/0	1/0	1/0	1/1	1/0	1/0	1/1	1/0	1/0	1/1	1/0	1/1	1/1	1/1	1/0	1/0	0/0	1/1	1/1	1/1	1/1	1/1	1/1	1/0	1/0	1/1	1/0	1/0	1/0	1/0	1/1	1/1	1/1	1/1	1/0	1/1	1/0	1/1	1/0	1/1
chr6	88989352	0/0	1/1	1/1	0/1	0/1	0/0	0/1	0/1	0/0	0/1	0/1	1/1	0/1	0/1	1/1	0/1	0/1	1/1	0/1	1/1	1/1	1/1	0/1	0/1	0/0	1/1	1/1	1/1	1/1	1/1	1/1	0/1	0/1	1/1	0/1	0/1	0/1	0/1	1/1	1/1	1/1	1/1	0/1	1/1	0/1	1/1	0/1	1/1
chr6	88993826	0/0	1/1	1/1	0/1	0/1	0/0	0/1	0/1	0/0	0/1	0/1	1/1	0/1	0/1	1/1	0/1	0/1	1/1	0/1	1/1	1/1	1/1	0/1	0/1	0/0	1/1	1/1	1/1	1/1	1/1	1/1	0/1	0/1	1/1	0/1	0/1	0/1	0/1	1/1	1/1	1/1	1/1	0/1	1/1	0/1	1/1	0/1	1/1
chr6	88996262	0/0	1/1	1/1	0/1	0/1	0/0	0/1	0/1	0/0	0/1	0/1	1/1	0/1	0/1	1/1	0/1	0/1	1/1	0/1	1/1	1/1	1/1	./.	0/1	0/0	1/1	1/1	1/1	1/1	1/1	./.	./.	0/1	1/1	./.	0/1	./.	0/1	1/1	1/1	1/1	1/1	0/1	1/1	0/1	1/1	0/1	1/1
chr6	88998305	0/0	1/1	1/1	1/0	1/0	0/0	1/0	1/0	0/0	1/0	1/0	1/1	1/0	1/0	1/1	1/0	1/0	1/1	1/0	1/1	1/1	1/1	1/0	1/0	0/0	1/1	1/1	1/1	1/1	1/1	1/1	1/0	1/0	1/1	1/0	1/0	1/0	1/0	1/1	1/1	1/1	1/1	1/0	1/1	1/0	1/1	1/0	1/1
chr6	88999197	0/0	1/1	1/1	1/0	1/0	0/0	1/0	1/0	0/0	1/0	1/0	1/1	1/0	1/0	1/1	1/0	1/0	1/1	1/0	1/1	1/1	1/1	1/0	1/0	0/0	1/1	1/1	1/1	1/1	1/1	1/1	1/0	1/0	1/1	1/0	1/0	1/0	1/0	1/1	1/1	1/1	1/1	1/0	1/1	1/0	1/1	1/0	1/1
chr6	88999881	0/0	1/1	1/1	1/0	1/0	0/0	1/0	1/0	0/0	1/0	1/0	1/1	1/0	1/0	1/1	1/0	1/0	1/1	1/0	1/1	1/1	1/1	1/0	1/0	0/0	1/1	1/1	1/1	1/1	1/1	1/1	1/0	1/0	1/1	1/0	1/0	1/0	1/0	1/1	1/1	1/1	1/1	1/0	1/1	1/0	1/1	1/0	1/1
chr6	89001383	0/0	1/1	1/1	1/0	1/0	0/0	1/0	1/0	0/0	1/0	1/0	1/1	1/0	1/0	1/1	1/0	1/0	1/1	1/0	1/1	1/1	1/1	1/0	1/0	0/0	1/1	1/1	1/1	1/1	1/1	1/1	1/0	1/0	1/1	1/0	1/0	1/0	1/0	1/1	1/1	1/1	1/1	1/0	1/1	1/0	1/1	1/0	1/1
chr6	89002410	0/0	1/1	1/1	1/0	1/0	0/0	1/0	1/0	0/0	1/0	1/0	1/1	1/0	1/0	1/1	1/0	1/0	1/1	1/0	1/1	1/1	1/1	1/0	1/0	0/0	1/1	1/1	1/1	1/1	1/1	1/1	1/0	1/0	1/1	1/0	1/0	1/0	1/0	1/1	1/1	1/1	1/1	1/0	1/1	1/0	1/1	1/0	1/1
chr6	89005100	./.	1/1	1/1	0/1	0/1	./.	0/1	0/1	0/0	0/1	0/1	1/1	0/1	0/1	1/1	0/1	0/1	1/1	0/1	1/1	1/1	1/1	0/1	0/1	./.	1/1	1/1	1/1	1/1	1/1	1/1	0/1	0/1	1/1	0/1	./.	0/1	0/1	1/1	1/1	1/1	1/1	0/1	1/1	0/1	1/1	0/1	1/1
chr6	89006223	0/0	1/1	1/1	0/1	0/1	0/0	0/1	0/1	0/0	0/1	0/1	1/1	0/1	0/1	1/1	0/1	0/1	1/1	0/1	1/1	1/1	1/1	0/1	0/1	0/0	1/1	1/1	1/1	1/1	1/1	1/1	0/1	0/1	1/1	0/1	0/1	0/1	0/1	1/1	1/1	1/1	1/1	0/1	1/1	0/1	1/1	0/1	1/1
chr6	89006820	0/0	1/1	1/1	0/1	0/1	0/0	0/1	0/1	0/0	0/1	0/1	1/1	0/1	0/1	1/1	0/1	0/1	1/1	0/1	1/1	1/1	1/1	0/1	0/1	0/0	1/1	1/1	1/1	1/1	1/1	1/1	0/1	0/1	1/1	0/1	0/1	0/1	0/1	1/1	1/1	1/1	1/1	0/1	1/1	0/1	1/1	0/1	1/1
chr6	89007702	0/0	1/1	1/1	0/1	0/1	0/0	0/1	0/1	0/0	0/1	0/1	1/1	0/1	0/1	1/1	0/1	0/1	1/1	0/1	1/1	1/1	1/1	0/1	0/1	0/0	1/1	1/1	1/1	1/1	1/1	1/1	0/1	0/1	1/1	0/1	0/1	0/1	0/1	1/1	1/1	1/1	1/1	0/1	1/1	0/1	1/1	0/1	1/1
chr6	89009202	0/0	1/1	1/1	0/1	0/1	0/0	0/1	0/1	0/0	0/1	0/1	1/1	0/1	0/1	1/1	0/1	0/1	1/1	0/1	1/1	1/1	1/1	0/1	0/1	0/0	1/1	1/1	1/1	1/1	1/1	1/1	0/1	0/1	1/1	0/1	0/1	0/1	0/1	1/1	1/1	1/1	1/1	0/1	1/1	0/1	1/1	0/1	1/1
chr6	89012028	0/0	1/1	1/1	0/1	0/1	0/0	0/1	0/1	0/0	0/1	0/1	1/1	0/1	0/1	1/1	0/1	0/1	1/1	0/1	1/1	1/1	1/1	0/1	0/1	0/0	1/1	1/1	1/1	1/1	1/1	1/1	0/1	0/1	1/1	0/1	0/1	0/1	0/1	1/1	1/1	1/1	1/1	0/1	1/1	0/1	1/1	0/1	1/1
chr6	89014285	0/0	1/1	1/1	1/0	1/0	0/0	1/0	1/0	0/0	1/0	1/0	1/1	1/0	1/0	1/1	1/0	1/0	1/1	1/0	1/1	1/1	1/1	1/0	1/0	0/0	1/1	1/1	1/1	1/1	1/1	1/1	1/0	1/0	1/1	1/0	1/0	1/0	1/0	1/1	1/1	1/1	1/1	1/0	1/1	1/0	1/1	1/0	1/1
chr6	89015081	0/0	1/1	1/1	0/1	0/1	0/0	0/1	0/1	0/0	0/1	0/1	1/1	0/1	0/1	1/1	0/1	0/1	1/1	0/1	1/1	1/1	1/1	0/1	0/1	0/0	1/1	1/1	1/1	1/1	1/1	1/1	0/1	0/1	1/1	0/1	0/1	0/1	0/1	1/1	1/1	1/1	1/1	0/1	1/1	0/1	1/1	0/1	1/1
chr6	89016665	0/0	1/1	1/1	0/1	0/1	0/0	0/1	0/1	0/0	0/1	0/1	1/1	0/1	0/1	1/1	0/1	0/1	1/1	0/1	1/1	1/1	1/1	0/1	0/1	0/0	1/1	1/1	1/1	1/1	1/1	1/1	0/1	0/1	1/1	0/1	0/1	0/1	0/1	1/1	1/1	1/1	1/1	0/1	1/1	0/1	1/1	0/1	1/1
chr6	89017729	0/0	1/1	1/1	0/1	0/1	0/0	0/1	0/1	0/0	0/1	0/1	1/1	0/1	0/1	1/1	0/1	0/1	1/1	0/1	1/1	1/1	1/1	0/1	0/1	0/1	1/1	1/1	1/1	1/1	1/1	1/1	1/1	0/1	1/1	1/1	0/1	0/1	0/1	1/1	1/1	1/1	1/1	0/1	1/1	0/1	1/1	0/1	1/1
chr6	89018807	0/0	1/1	1/1	1/0	1/0	0/0	1/0	1/0	0/0	1/0	1/0	1/1	1/0	1/0	1/1	1/0	1/0	1/1	1/0	1/1	1/1	1/1	1/0	1/0	1/0	1/1	1/1	1/1	1/1	1/1	1/1	1/1	1/0	1/1	1/1	1/0	1/0	1/0	1/1	1/1	1/1	1/1	1/0	1/1	1/0	1/1	1/0	1/1
chr6	89019920	0/0	1/1	1/1	1/0	1/0	0/0	1/0	1/0	0/0	1/0	1/0	1/1	1/0	1/0	1/1	1/0	1/0	1/1	1/0	1/1	1/1	1/1	1/0	1/0	./.	1/1	1/1	1/1	1/1	1/1	1/1	1/1	1/0	1/1	1/1	./.	./.	1/0	1/1	1/1	1/1	1/1	1/0	1/1	1/0	1/1	1/0	1/1
chr6	89020764	0/0	1/1	1/1	0/1	0/1	0/0	0/1	0/1	0/0	0/1	0/1	1/1	0/1	0/1	1/1	0/1	0/1	1/1	0/1	1/1	1/1	1/1	0/1	0/1	0/1	1/1	1/1	1/1	1/1	1/1	1/1	1/1	0/1	1/1	1/1	0/1	0/1	0/1	1/1	1/1	1/1	1/1	0/1	1/1	0/1	1/1	0/1	1/1
chr6	89022796	0/0	1/1	1/1	1/0	1/0	0/0	1/0	1/0	0/0	1/0	1/0	1/1	1/0	1/0	1/1	1/0	1/0	1/1	1/0	1/1	1/1	1/1	1/0	1/0	1/0	1/1	1/1	1/1	1/1	1/1	1/1	1/1	1/0	1/1	1/1	1/0	1/0	1/0	1/1	1/1	1/1	1/1	1/0	1/1	1/0	1/1	1/0	1/1
chr6	89023740	0/0	1/1	1/1	0/1	0/1	0/0	0/1	0/1	0/0	0/1	0/1	1/1	0/1	0/1	1/1	0/1	0/1	1/1	0/1	1/1	1/1	1/1	0/1	0/1	0/1	1/1	1/1	1/1	1/1	1/1	1/1	1/1	0/1	1/1	1/1	0/1	0/1	0/1	1/1	1/1	1/1	1/1	0/1	1/1	0/1	1/1	0/1	1/1
chr6	89026456	0/0	1/1	1/1	1/0	1/0	0/0	1/0	1/0	0/0	1/0	1/0	1/1	1/0	1/0	1/1	1/0	1/0	1/1	1/0	1/1	1/1	1/1	1/0	1/0	1/0	1/1	1/1	1/1	1/1	1/1	1/1	1/1	1/0	1/1	1/1	./.	./.	1/0	1/1	1/1	1/1	1/1	1/0	1/1	1/0	1/1	1/0	1/1
chr6	89028327	0/0	1/1	1/1	1/1	1/0	0/0	1/0	1/1	1/0	1/0	1/1	1/1	0/0	1/1	1/1	1/0	1/0	1/0	1/0	1/1	1/1	1/1	0/0	1/0	1/1	1/1	1/0	1/1	1/1	1/1	1/0	1/1	1/1	1/1	1/1	1/0	1/0	1/0	1/1	1/1	1/0	1/0	1/0	1/0	1/1	1/1	1/1	1/0
chr6	89032729	0/0	./.	1/1	1/1	1/0	0/0	0/0	1/0	1/0	0/0	1/1	0/0	0/0	1/0	1/0	1/0	0/0	1/1	0/0	1/0	1/1	1/1	0/0	0/0	1/1	0/0	./.	1/0	1/1	0/0	0/0	1/0	1/0	0/0	1/0	0/0	1/0	1/0	1/0	1/1	1/0	0/0	1/1	1/1	1/0	1/1	1/0	0/0
chr6	89036570	0/0	1/0	0/0	0/0	0/0	0/0	1/0	1/0	0/0	1/0	0/0	1/1	0/0	1/0	1/0	0/0	1/0	0/0	1/0	1/0	0/0	0/0	0/0	1/0	0/0	1/1	1/0	1/0	0/0	1/1	1/0	1/0	1/0	1/1	1/0	1/0	0/0	0/0	1/0	0/0	0/0	1/0	0/0	0/0	1/0	0/0	1/0	1/0
chr6	89041773	0/0	1/1	1/1	1/1	0/1	0/0	0/1	1/1	0/1	0/1	1/1	1/1	0/0	1/1	1/1	0/1	0/1	0/1	0/1	1/1	1/1	1/1	0/0	0/1	1/1	1/1	0/1	1/1	1/1	1/1	0/1	1/1	1/1	1/1	1/1	0/1	0/1	0/1	1/1	1/1	0/1	0/1	0/1	0/1	1/1	1/1	1/1	0/1
chr6	89050323	0/0	1/0	1/1	1/0	1/0	0/0	0/0	0/0	0/0	0/0	1/0	0/0	0/0	0/0	1/0	1/0	0/0	1/0	0/0	1/0	1/1	1/1	0/0	0/0	1/0	0/0	0/0	1/0	1/1	0/0	0/0	1/0	0/0	0/0	1/0	0/0	1/0	1/0	1/0	1/1	1/0	0/0	0/0	1/0	0/0	1/1	0/0	0/0
chr6	89052638	0/0	1/1	1/1	1/1	0/1	0/0	1/1	1/1	1/1	0/1	1/1	1/1	0/1	1/1	1/1	0/1	0/1	1/1	0/1	1/1	1/1	1/1	1/1	0/1	1/1	1/1	1/1	1/1	1/1	1/1	1/1	1/1	1/1	1/1	1/1	0/1	0/1	0/1	1/1	1/1	1/1	1/1	1/1	1/1	1/1	1/1	1/1	1/1
chr6	89058193	0/0	1/1	1/1	1/1	0/1	0/0	0/1	1/1	0/1	0/1	1/1	1/1	0/0	1/1	1/1	0/1	0/1	0/1	0/1	1/1	1/1	1/1	0/0	0/1	1/1	1/1	0/1	1/1	1/1	1/1	0/1	1/1	1/1	1/1	1/1	0/1	0/1	0/1	1/1	1/1	0/1	0/1	0/1	0/1	1/1	1/1	1/1	0/1
chr6	89065249	0/0	1/1	1/1	1/1	1/0	0/0	1/0	1/1	1/0	1/0	1/1	1/1	1/0	1/1	1/1	1/0	1/0	1/1	1/0	1/1	1/1	1/1	1/0	1/0	1/0	1/1	1/1	1/1	1/1	1/1	1/1	1/0	1/1	1/1	1/0	./.	1/0	1/0	1/1	1/1	1/1	1/1	1/1	1/1	1/1	1/1	1/1	1/1
chr6	89066109	0/0	1/1	1/1	1/0	1/0	0/0	1/0	1/0	0/0	1/0	1/0	1/1	1/0	1/0	1/1	1/0	1/0	1/1	1/0	1/1	1/1	1/1	1/0	1/0	0/0	1/1	1/0	1/0	1/1	1/1	1/1	1/0	1/0	1/1	1/0	1/0	1/0	1/0	1/1	1/1	1/1	1/1	1/0	1/1	1/0	1/1	1/0	1/1
chr6	89067342	0/0	1/1	1/1	1/0	1/0	0/0	1/0	1/0	0/0	1/0	1/0	1/1	1/0	1/0	1/1	1/0	1/0	1/1	1/0	1/1	1/1	1/1	1/0	1/0	0/0	1/1	1/0	1/0	1/1	1/1	1/1	1/0	1/0	1/1	1/0	1/0	1/0	1/0	1/1	1/1	1/1	1/1	1/0	1/1	1/0	1/1	1/0	1/1
chr6	89068359	0/0	1/1	1/1	0/1	0/1	0/0	0/1	0/1	0/0	0/1	0/1	1/1	0/1	0/1	1/1	0/1	0/1	1/1	0/1	1/1	1/1	1/1	0/1	0/1	0/0	1/1	0/1	0/1	1/1	1/1	1/1	0/1	0/1	1/1	0/1	0/1	0/1	0/1	1/1	1/1	1/1	1/1	0/1	1/1	0/1	1/1	0/1	1/1
chr6	89070462	0/0	1/1	1/1	0/1	0/1	0/0	0/1	0/1	0/0	0/1	0/1	1/1	0/1	0/1	1/1	0/1	0/1	1/1	0/1	1/1	1/1	1/1	0/1	0/1	0/0	1/1	0/1	0/1	1/1	1/1	1/1	0/1	0/1	1/1	0/1	0/1	0/1	0/1	1/1	1/1	1/1	1/1	0/1	1/1	0/1	1/1	0/1	1/1
chr6	89071227	0/0	1/1	1/1	1/0	1/0	0/0	1/0	1/0	0/0	1/0	1/0	1/1	1/0	1/0	1/1	1/0	1/0	1/1	1/0	1/1	1/1	1/1	1/0	1/0	0/0	1/1	1/0	1/0	1/1	1/1	1/1	1/0	1/0	1/1	1/0	1/0	1/0	1/0	1/1	1/1	1/1	1/1	1/0	1/1	1/0	1/1	1/0	1/1
chr6	89072600	0/0	1/1	1/1	1/0	1/0	0/0	1/0	1/0	0/0	1/0	1/0	1/1	1/0	1/0	1/1	1/0	1/0	1/1	1/0	1/1	1/1	1/1	1/0	1/0	0/0	1/1	1/0	1/0	1/1	1/1	1/1	1/0	1/0	1/1	1/0	1/0	1/0	1/0	1/1	1/1	1/1	1/1	1/0	1/1	1/0	1/1	1/0	1/1
chr6	89073649	0/0	1/1	1/1	0/1	0/1	0/0	0/1	0/1	0/0	0/1	0/1	1/1	0/1	0/1	1/1	0/1	0/1	1/1	0/1	1/1	1/1	1/1	0/1	0/1	0/0	1/1	0/1	0/1	1/1	1/1	1/1	0/1	0/1	1/1	0/1	0/1	0/1	0/1	1/1	1/1	1/1	1/1	0/1	1/1	0/1	1/1	0/1	1/1
chr6	89078157	0/0	1/1	1/1	1/1	0/1	0/0	0/1	1/1	0/1	0/1	1/1	1/1	0/1	1/1	1/1	0/1	0/1	1/1	0/1	1/1	1/1	1/1	0/1	0/1	0/1	1/1	1/1	1/1	1/1	1/1	1/1	0/1	1/1	1/1	0/1	0/1	0/1	0/1	1/1	1/1	1/1	1/1	1/1	1/1	1/1	1/1	1/1	1/1
chr6	89095279	0/0	1/1	1/1	1/0	1/0	0/0	1/1	1/0	1/0	1/0	1/0	1/1	1/0	1/0	1/1	1/0	1/0	1/1	1/0	1/1	1/1	1/1	1/1	1/0	1/0	1/1	1/0	1/0	1/1	1/1	1/1	1/1	1/0	1/1	1/1	1/0	1/0	1/0	1/1	1/1	1/1	1/1	1/0	1/1	1/0	1/1	1/0	1/1
chr6	89104201	0/0	0/0	0/0	0/0	0/0	0/0	0/0	0/0	0/0	0/0	0/0	0/0	0/0	0/0	0/0	0/0	0/0	0/0	0/0	0/0	0/0	0/0	0/0	0/0	0/0	0/0	1/0	1/0	0/0	0/0	0/0	0/0	0/0	0/0	0/0	0/0	0/0	0/0	0/0	0/0	0/0	0/0	0/0	0/0	0/0	0/0	0/0	0/0
chr6	89110574	0/0	1/1	1/1	1/0	1/0	1/0	1/1	1/0	1/0	1/0	1/0	1/1	1/0	1/0	1/1	1/0	1/0	1/1	1/0	1/1	1/1	1/1	1/1	1/0	1/0	1/1	1/1	1/1	1/1	1/1	1/1	1/1	1/0	1/1	1/1	1/0	1/0	1/0	1/1	1/1	1/1	1/1	1/0	1/1	1/0	1/1	1/0	1/1
chr6	89116777	0/0	1/1	1/1	0/1	0/1	0/1	1/1	0/1	0/1	0/1	0/1	1/1	0/1	0/1	1/1	0/1	0/1	1/1	0/1	1/1	1/1	1/1	1/1	0/1	0/1	1/1	1/1	1/1	1/1	1/1	1/1	1/1	0/1	1/1	1/1	0/1	0/1	0/1	1/1	1/1	1/1	1/1	0/1	1/1	0/1	1/1	0/1	1/1
chr6	89123248	0/0	1/1	1/1	0/1	0/1	0/1	1/1	0/1	0/1	0/1	0/1	1/1	0/1	0/1	1/1	0/1	0/1	1/1	0/1	1/1	1/1	1/1	1/1	0/1	0/1	1/1	1/1	1/1	1/1	1/1	1/1	1/1	0/1	1/1	1/1	0/1	0/1	0/1	1/1	1/1	1/1	1/1	0/1	1/1	0/1	1/1	0/1	1/1
chr6	89127519	0/0	1/1	1/1	0/1	0/1	0/1	1/1	0/1	0/1	0/1	0/1	1/1	0/1	0/1	1/1	0/1	0/1	1/1	0/1	1/1	1/1	1/1	1/1	0/1	0/1	1/1	1/1	1/1	1/1	1/1	1/1	1/1	0/1	1/1	1/1	0/1	0/1	0/1	1/1	1/1	1/1	1/1	0/1	1/1	0/1	1/1	0/1	1/1
chr6	89129178	0/0	1/1	1/1	1/0	1/0	1/0	1/1	1/0	1/0	1/0	1/0	1/1	1/0	1/0	1/1	1/0	1/0	1/1	1/0	1/1	1/1	1/1	1/1	1/0	1/0	1/1	1/1	1/1	1/1	1/1	1/1	1/1	1/0	1/1	1/1	1/0	1/0	1/0	1/1	1/1	1/1	1/1	1/0	1/1	1/0	1/1	1/0	1/1
chr6	89129925	0/0	1/1	1/1	0/1	0/1	0/1	1/1	0/1	0/1	0/1	0/1	1/1	0/1	0/1	1/1	0/1	0/1	1/1	0/1	1/1	1/1	1/1	1/1	0/1	0/1	1/1	1/1	1/1	1/1	1/1	1/1	1/1	0/1	1/1	1/1	0/1	0/1	0/1	1/1	1/1	1/1	1/1	0/1	1/1	0/1	1/1	0/1	1/1
chr6	89132902	0/0	1/1	1/1	0/1	0/1	0/1	1/1	0/1	0/1	0/1	0/1	1/1	0/1	0/1	1/1	0/1	0/1	1/1	0/1	1/1	1/1	1/1	1/1	0/1	0/1	1/1	1/1	1/1	1/1	1/1	1/1	1/1	0/1	1/1	1/1	0/1	0/1	0/1	1/1	1/1	1/1	1/1	0/1	1/1	0/1	1/1	0/1	1/1
chr6	89133819	0/0	0/0	0/0	0/0	0/0	0/0	0/0	0/0	0/0	0/0	0/0	0/0	0/0	0/0	0/0	0/0	0/0	0/0	0/0	0/0	0/0	0/0	0/0	0/0	0/0	0/0	1/0	1/0	0/0	0/0	0/0	0/0	0/0	0/0	0/0	0/0	0/0	0/0	0/0	0/0	0/0	0/0	0/0	0/0	0/0	0/0	0/0	0/0
chr6	89134812	0/0	1/1	1/1	1/0	1/0	1/0	1/1	1/0	1/0	1/0	1/0	1/1	1/0	1/0	1/1	1/0	1/0	1/1	1/0	1/1	1/1	1/1	1/1	1/0	1/0	1/1	1/1	1/1	1/1	1/1	1/1	1/1	1/0	1/1	1/1	1/0	1/0	1/0	1/1	1/1	1/1	1/1	1/0	1/1	1/0	1/1	1/0	1/1
chr6	89137085	0/0	1/1	1/1	1/0	1/0	1/0	1/1	1/0	1/0	1/0	1/0	1/1	1/0	1/0	1/1	1/0	1/0	1/1	1/0	1/1	1/1	1/1	1/1	1/0	1/0	1/1	1/1	1/1	1/1	1/1	1/1	1/1	1/0	1/1	1/1	1/0	1/0	1/0	1/1	1/1	1/1	1/1	1/0	1/1	1/0	1/1	1/0	1/1
chr6	89138672	0/0	1/1	1/1	0/1	0/1	0/1	1/1	0/1	0/1	0/1	0/1	1/1	0/1	0/1	1/1	0/1	0/1	1/1	0/1	1/1	1/1	1/1	1/1	0/1	0/1	1/1	1/1	1/1	1/1	1/1	1/1	1/1	0/1	1/1	1/1	0/1	0/1	0/1	1/1	1/1	1/1	1/1	0/1	1/1	0/1	1/1	0/1	1/1
chr6	89139252	0/0	1/1	1/1	1/0	1/0	1/0	1/1	1/0	1/0	1/0	1/0	1/1	1/0	1/0	1/1	1/0	1/0	1/1	1/0	1/1	1/1	1/1	1/1	1/0	1/0	1/1	1/0	1/0	1/1	1/1	1/1	1/1	1/0	1/1	./.	1/0	1/0	1/0	1/1	1/1	1/1	1/1	1/0	1/1	1/0	1/1	1/0	1/1
chr6	89139865	0/0	1/0	0/0	0/0	0/0	0/0	1/0	1/0	0/0	1/0	0/0	1/1	1/0	1/0	1/0	0/0	1/0	1/0	1/0	1/0	0/0	0/0	1/0	1/0	0/0	1/1	1/1	1/0	0/0	1/1	1/1	1/0	1/0	1/1	1/0	1/0	0/0	0/0	1/0	0/0	0/0	1/1	1/0	1/0	1/0	0/0	1/0	1/1
chr6	89143841	0/0	1/1	0/1	0/1	0/1	0/0	1/1	0/1	0/1	0/1	0/1	1/1	0/1	0/1	0/1	0/1	0/1	0/1	0/1	0/1	0/0	0/1	1/1	0/1	0/0	1/1	1/1	1/1	0/0	1/1	1/1	0/1	0/1	1/1	0/1	0/1	0/1	0/0	0/1	0/0	0/1	1/1	0/1	1/1	0/1	0/0	0/1	1/1
chr6	89145527	0/0	0/0	0/0	0/0	0/0	0/0	0/0	0/0	0/0	0/0	0/0	0/0	1/0	0/0	0/0	0/0	0/0	1/0	0/0	0/0	0/0	0/0	1/0	0/0	0/0	0/0	1/0	0/0	0/0	0/0	1/0	0/0	0/0	0/0	0/0	0/0	0/0	0/0	0/0	0/0	0/0	1/0	1/0	1/0	0/0	0/0	0/0	1/0
chr6	89148069	0/0	1/1	1/1	0/1	0/1	0/1	1/1	0/1	0/1	0/1	0/1	1/1	0/1	0/1	1/1	0/1	0/1	1/1	0/1	1/1	1/1	1/1	1/1	0/1	0/1	1/1	1/1	1/1	1/1	1/1	1/1	1/1	0/1	1/1	1/1	0/1	0/1	0/1	1/1	1/1	1/1	1/1	0/1	1/1	0/1	1/1	0/1	1/1
chr6	89153518	0/0	0/0	0/0	0/0	0/0	0/0	0/0	0/0	0/0	0/0	0/0	0/0	0/0	0/0	0/1	0/0	0/1	0/0	0/0	0/1	0/0	0/0	0/0	0/1	0/0	0/0	0/0	0/0	0/0	0/0	0/0	0/0	0/1	0/1	0/0	0/0	0/0	0/0	0/0	0/0	0/0	0/0	0/0	0/0	0/0	0/0	0/0	0/0
chr6	89163630	0/0	0/1	0/1	0/1	0/1	0/1	0/1	0/0	0/1	0/1	0/1	0/0	0/1	0/0	0/1	1/1	1/1	0/0	0/1	0/1	0/0	0/1	0/1	1/1	0/0	0/0	0/1	1/1	0/0	0/0	0/0	0/0	0/1	0/1	0/0	0/0	1/1	0/1	0/0	0/0	0/1	0/0	0/0	0/1	0/0	0/0	0/0	0/0
chr6	89172293	0/0	1/0	1/0	1/0	1/0	1/0	1/0	0/0	1/0	1/0	1/0	0/0	1/0	0/0	1/0	1/1	1/1	0/0	1/0	1/0	0/0	1/0	1/0	1/1	0/0	0/0	1/0	1/1	0/0	0/0	0/0	0/0	1/0	1/0	0/0	0/0	1/1	1/0	0/0	0/0	1/0	0/0	0/0	1/0	0/0	0/0	0/0	0/0
chr6	89186480	0/0	1/0	1/0	1/0	1/0	1/0	1/0	0/0	1/0	1/0	1/0	0/0	1/0	0/0	1/0	1/1	1/1	0/0	1/0	1/0	0/0	1/0	1/0	1/1	./.	0/0	1/0	1/1	0/0	0/0	0/0	0/0	1/0	1/0	0/0	0/0	1/1	1/0	0/0	0/0	1/0	0/0	0/0	1/0	0/0	0/0	0/0	0/0
chr6	89188693	0/0	1/0	1/0	1/0	1/0	0/0	1/0	0/0	1/0	0/0	1/0	0/0	0/0	0/0	0/0	1/0	0/0	0/0	0/0	0/0	0/0	1/0	1/0	0/0	0/0	0/0	1/0	1/1	0/0	0/0	0/0	0/0	0/0	0/0	0/0	0/0	1/0	0/0	0/0	0/0	1/0	0/0	0/0	1/0	0/0	0/0	0/0	0/0
chr6	89189722	0/0	1/0	1/0	1/0	1/0	1/0	1/0	0/0	1/0	1/0	1/0	0/0	1/0	0/0	1/0	1/1	1/1	0/0	1/0	1/0	0/0	1/0	1/0	1/1	0/0	0/0	1/0	1/1	0/0	0/0	0/0	0/0	1/0	1/0	0/0	0/0	1/1	1/0	0/0	0/0	1/0	0/0	0/0	1/0	0/0	0/0	0/0	0/0
chr6	89190939	0/0	1/0	1/0	1/0	1/0	1/0	1/0	0/0	1/0	1/0	1/0	0/0	1/0	0/0	1/0	1/1	1/1	0/0	1/0	1/0	0/0	1/0	1/0	1/1	0/0	0/0	1/0	1/1	0/0	0/0	0/0	0/0	1/0	1/0	0/0	0/0	1/1	1/0	0/0	0/0	1/0	0/0	0/0	1/0	0/0	0/0	0/0	0/0
chr6	89195585	0/0	1/0	1/0	1/0	1/0	0/0	1/0	0/0	1/0	0/0	1/0	0/0	0/0	0/0	1/0	1/0	1/0	0/0	0/0	1/0	0/0	1/0	1/0	1/0	0/0	0/0	1/0	1/1	0/0	0/0	0/0	0/0	1/0	1/0	0/0	0/0	1/0	0/0	0/0	0/0	1/0	0/0	0/0	1/0	0/0	0/0	0/0	0/0
chr6	89196754	0/0	0/1	0/1	0/1	0/1	0/1	0/1	0/0	0/1	0/1	0/1	0/0	0/1	0/0	0/1	1/1	1/1	0/0	0/1	0/1	0/0	0/1	0/1	1/1	0/0	0/0	0/1	1/1	0/0	0/0	0/0	0/0	0/1	0/1	0/0	0/0	1/1	0/1	0/0	0/0	0/1	0/0	0/0	0/1	0/0	0/0	0/0	0/0
chr6	89197925	0/0	1/0	1/0	1/0	1/0	0/0	1/0	0/0	1/0	0/0	1/0	0/0	0/0	0/0	1/0	1/0	1/0	0/0	0/0	1/0	0/0	1/0	1/0	1/0	0/0	0/0	1/0	1/1	0/0	0/0	0/0	0/0	1/0	1/0	0/0	0/0	1/0	0/0	0/0	0/0	1/0	0/0	0/0	1/0	0/0	0/0	0/0	0/0
chr6	89199262	0/0	1/0	1/0	1/0	1/0	0/0	1/0	0/0	1/0	0/0	1/0	0/0	0/0	0/0	1/0	1/0	1/0	0/0	0/0	1/0	0/0	1/0	1/0	1/0	0/0	0/0	1/0	1/1	0/0	0/0	0/0	0/0	1/0	1/0	0/0	0/0	1/0	0/0	0/0	0/0	1/0	0/0	0/0	1/0	0/0	0/0	0/0	0/0
chr6	89200271	0/0	1/0	1/0	1/0	1/0	0/0	1/0	0/0	1/0	0/0	1/0	0/0	0/0	0/0	1/0	1/0	1/0	0/0	0/0	1/0	0/0	1/0	1/0	1/0	0/0	0/0	1/0	1/1	0/0	0/0	0/0	0/0	1/0	1/0	0/0	0/0	1/0	0/0	0/0	0/0	1/0	0/0	0/0	1/0	0/0	0/0	0/0	0/0
chr6	89223104	0/0	0/1	1/1	1/1	0/1	0/0	0/1	0/1	1/1	0/0	1/1	0/0	0/0	0/1	1/1	0/1	0/1	0/1	0/0	1/1	1/1	1/1	0/1	0/1	0/1	0/0	0/1	1/1	1/1	0/0	0/0	0/0	1/1	0/1	0/0	0/0	0/1	0/1	0/1	1/1	1/1	0/0	0/1	0/1	0/1	1/1	0/1	0/0
chr6	89224493	0/0	0/0	0/0	1/0	0/0	0/0	1/0	1/0	1/1	0/0	1/0	0/0	0/0	1/0	1/0	0/0	1/0	0/0	0/0	1/0	0/0	0/0	1/0	1/0	1/0	0/0	1/0	1/0	0/0	0/0	0/0	0/0	1/1	1/0	0/0	0/0	0/0	0/0	0/0	0/0	0/0	0/0	1/0	0/0	1/0	0/0	1/0	0/0
chr6	89227028	0/0	0/1	0/1	0/1	0/1	0/0	0/1	0/0	0/1	0/1	0/1	0/0	0/0	0/0	0/1	1/1	1/1	0/0	0/1	0/1	0/0	0/1	0/1	1/1	0/1	0/0	0/1	1/1	0/0	0/0	0/0	0/1	0/1	0/1	0/1	0/0	1/1	0/1	0/0	0/0	0/1	0/0	0/0	0/1	0/0	0/0	0/0	0/0
chr6	89229411	0/0	0/1	0/1	0/1	0/1	0/0	0/1	0/0	0/1	0/1	0/1	0/0	0/0	0/0	0/1	1/1	1/1	0/0	0/1	0/1	0/0	0/1	0/1	1/1	0/1	0/0	0/1	1/1	0/0	0/0	0/0	0/1	0/1	0/1	0/1	0/0	1/1	0/1	0/0	0/0	0/1	0/0	0/0	0/1	0/0	0/0	0/0	0/0
chr6	89231074	0/0	0/0	0/0	0/0	0/0	0/0	1/0	0/0	1/0	1/0	0/0	0/0	0/0	0/0	0/0	1/0	1/0	0/0	1/0	0/0	0/0	0/0	1/0	1/0	0/0	0/0	1/0	1/0	0/0	0/0	0/0	0/0	0/0	0/0	0/0	0/0	1/0	1/0	0/0	0/0	0/0	0/0	0/0	0/0	0/0	0/0	0/0	0/0
chr6	89232966	0/0	0/0	1/0	0/0	0/0	1/0	1/0	0/0	1/0	1/0	0/0	0/0	0/0	0/0	1/1	1/0	1/1	0/0	1/0	1/1	1/0	1/0	1/0	1/1	1/0	0/0	1/0	1/0	1/1	0/0	0/0	1/0	1/0	1/0	1/0	0/0	1/0	1/0	0/0	1/1	1/0	0/0	0/0	0/0	0/0	1/1	0/0	0/0
chr6	89234088	0/0	0/0	0/1	0/0	0/0	0/0	0/1	0/0	0/1	0/1	0/0	0/0	0/0	0/0	1/1	0/1	1/1	0/0	0/1	1/1	0/1	0/1	./.	1/1	0/0	0/0	0/1	0/1	1/1	0/0	0/0	0/0	0/1	0/1	0/0	0/0	0/1	0/1	0/0	1/1	0/1	0/0	0/0	0/0	0/0	1/1	0/0	0/0
chr6	89237283	0/0	0/0	0/1	0/0	0/0	0/1	0/1	0/0	0/1	0/1	0/0	0/0	0/0	0/0	1/1	0/1	1/1	0/0	0/1	1/1	0/1	0/1	0/1	1/1	0/1	0/0	0/1	0/1	1/1	0/0	0/0	0/1	0/1	0/1	0/1	0/0	0/1	0/1	0/0	1/1	0/1	0/0	0/0	0/0	0/0	1/1	0/0	0/0
chr6	89238243	0/0	0/0	0/1	0/0	0/0	0/1	0/1	0/0	0/1	0/1	0/0	0/0	0/0	0/0	1/1	0/1	1/1	0/0	0/1	1/1	0/1	0/1	0/1	1/1	0/1	0/0	0/1	0/1	1/1	0/0	0/0	0/1	0/1	0/1	0/1	0/0	0/1	0/1	0/0	1/1	0/1	0/0	0/0	0/0	0/0	1/1	0/0	0/0
chr6	89239263	0/0	0/0	0/1	0/0	0/0	0/1	0/1	0/0	0/1	0/1	0/0	0/0	0/0	0/0	1/1	0/1	1/1	0/0	0/1	1/1	0/1	0/1	0/1	1/1	0/1	0/0	0/1	0/1	1/1	0/0	0/0	0/1	0/1	0/1	0/1	0/0	0/1	0/1	0/0	1/1	0/1	0/0	0/0	0/0	0/0	1/1	0/0	0/0
chr6	89243043	0/0	0/0	1/0	0/0	0/0	1/0	1/0	0/0	1/0	1/0	0/0	0/0	0/0	0/0	1/1	1/0	1/1	0/0	1/0	1/1	1/0	1/0	1/0	1/1	1/0	0/0	1/0	1/0	1/1	0/0	0/0	1/0	1/0	1/0	1/0	0/0	1/0	1/0	0/0	1/1	1/0	0/0	0/0	0/0	0/0	1/1	0/0	0/0
chr6	89243676	0/0	0/0	0/1	0/0	0/0	0/1	0/1	0/0	0/1	0/1	0/0	0/0	0/0	0/0	1/1	0/1	1/1	0/0	0/1	1/1	0/1	0/1	0/1	1/1	0/1	0/0	0/1	0/1	1/1	0/0	0/0	0/1	0/1	0/1	0/1	0/0	0/1	0/1	0/0	1/1	0/1	0/0	0/0	0/0	0/0	1/1	0/0	0/0
chr6	89244592	0/0	0/0	1/0	0/0	0/0	1/0	1/0	0/0	1/0	1/0	0/0	0/0	0/0	0/0	1/1	1/0	1/1	0/0	1/0	1/1	1/0	1/0	1/0	1/1	1/0	0/0	1/0	1/0	1/1	0/0	0/0	1/0	1/0	1/0	1/0	0/0	1/0	1/0	0/0	1/1	1/0	0/0	0/0	0/0	0/0	1/1	0/0	0/0
chr6	89246699	0/0	0/0	0/1	0/0	0/0	0/1	0/1	0/0	0/1	0/1	0/0	0/0	0/0	0/0	1/1	0/1	1/1	0/0	0/1	1/1	0/1	0/1	0/1	1/1	0/0	0/0	0/1	0/1	1/1	0/0	0/0	0/0	0/1	0/1	0/0	0/0	0/1	0/1	0/0	1/1	0/1	0/0	0/0	0/0	0/0	1/1	0/0	0/0
chr6	89247379	0/0	0/0	1/0	0/0	0/0	0/0	0/0	0/0	0/0	0/0	0/0	0/0	0/0	0/0	1/1	0/0	1/0	0/0	0/0	1/1	1/0	1/0	0/0	1/0	0/0	0/0	0/0	0/0	1/1	0/0	0/0	0/0	1/0	1/0	0/0	0/0	0/0	0/0	0/0	1/1	1/0	0/0	0/0	0/0	0/0	1/1	0/0	0/0
chr6	89250966	0/0	0/0	0/1	0/0	0/0	0/1	0/1	0/0	0/1	0/1	0/0	0/0	0/0	0/0	1/1	0/1	1/1	0/0	0/1	1/1	0/1	0/1	0/1	1/1	0/0	0/0	0/1	0/1	1/1	0/0	0/0	0/0	0/1	0/1	0/0	0/0	0/1	0/1	0/0	1/1	0/1	0/0	0/0	0/0	0/0	1/1	0/0	0/0
chr6	89254015	0/0	0/0	1/0	0/0	0/0	1/0	1/0	0/0	1/0	1/0	0/0	0/0	0/0	0/0	1/1	1/0	1/1	0/0	1/0	1/1	1/0	1/0	1/0	1/1	0/0	0/0	1/0	1/0	1/1	0/0	0/0	0/0	1/0	1/0	0/0	0/0	1/0	1/0	0/0	1/1	1/0	0/0	0/0	0/0	0/0	1/1	0/0	0/0
chr6	89257676	0/0	0/0	1/0	0/0	0/0	1/0	1/0	0/0	1/0	1/0	0/0	0/0	0/0	0/0	1/1	1/0	1/1	0/0	1/0	1/1	1/0	1/0	1/0	1/1	0/0	0/0	1/0	1/0	1/1	0/0	0/0	0/0	1/0	1/0	0/0	0/0	1/0	1/0	0/0	1/1	1/0	0/0	0/0	0/0	0/0	1/1	0/0	0/0
chr6	89268808	0/0	0/0	0/1	0/0	0/0	0/1	0/1	0/0	0/1	0/1	0/0	0/0	0/0	0/0	1/1	0/1	1/1	0/0	0/1	1/1	0/1	0/1	0/1	1/1	0/1	0/0	0/1	0/1	1/1	0/0	0/0	0/1	0/1	0/1	0/1	0/0	0/1	0/1	0/0	1/1	0/1	0/0	0/0	0/0	0/0	1/1	0/0	0/0
chr6	89271932	0/0	0/0	1/0	0/0	0/0	1/0	1/0	0/0	1/0	1/0	0/0	0/0	0/0	0/0	1/1	1/0	1/1	0/0	1/0	1/1	1/0	1/0	1/0	1/1	0/0	0/0	1/0	1/0	1/1	0/0	0/0	0/0	1/0	1/0	0/0	0/0	1/0	1/0	0/0	1/1	1/0	0/0	0/0	0/0	0/0	1/1	0/0	0/0
chr6	89273175	0/0	0/0	0/1	0/0	0/0	0/1	0/1	0/0	0/1	0/1	0/0	0/0	0/0	0/0	1/1	0/1	1/1	0/0	0/1	1/1	0/1	0/1	0/1	1/1	0/1	0/0	0/1	0/1	1/1	0/0	0/0	0/1	0/1	0/1	0/1	0/0	0/1	0/1	0/0	1/1	0/1	0/0	0/0	0/0	0/0	1/1	0/0	0/0
chr6	89283390	0/0	0/0	0/1	0/0	0/0	0/1	0/1	0/0	0/1	0/1	0/0	0/0	0/0	0/0	1/1	0/1	1/1	0/0	0/1	1/1	0/1	0/1	0/1	1/1	0/1	0/0	0/1	0/1	1/1	0/0	0/0	0/1	0/1	0/1	0/1	0/0	0/1	0/1	0/0	1/1	0/1	0/0	0/0	0/0	0/0	1/1	0/0	0/0
chr6	89287478	0/0	0/0	0/1	0/0	0/0	0/1	0/1	0/0	0/1	0/1	0/0	0/0	0/0	0/0	1/1	0/1	1/1	0/0	0/1	1/1	0/1	0/1	0/1	1/1	0/1	0/0	0/1	0/1	1/1	0/0	0/0	0/1	0/1	0/1	0/1	0/0	0/1	0/1	0/0	1/1	0/1	0/0	0/0	0/0	0/0	1/1	0/0	0/0
chr6	89288321	0/0	0/0	0/1	0/0	0/0	0/0	0/1	0/0	0/1	0/1	0/0	0/0	0/0	0/0	1/1	0/1	1/1	0/0	0/1	1/1	0/1	0/1	0/1	1/1	0/0	0/0	0/1	0/1	1/1	0/0	0/0	0/0	0/1	0/1	0/0	0/0	0/1	0/1	0/0	1/1	0/1	0/0	0/0	0/0	0/0	1/1	0/0	0/0
chr6	89290129	0/0	0/0	0/1	0/0	0/0	0/1	0/1	0/0	0/1	0/1	0/0	0/0	0/0	0/0	1/1	0/1	1/1	0/0	0/1	1/1	0/1	0/1	0/1	1/1	0/1	0/0	0/1	0/1	1/1	0/0	0/0	0/1	0/1	0/1	0/1	0/0	0/1	0/1	0/0	1/1	0/1	0/0	0/0	0/0	0/0	1/1	0/0	0/0
chr6	89290892	0/0	0/0	0/1	0/0	0/0	0/1	0/1	0/0	0/1	0/1	0/0	0/0	0/0	0/0	1/1	0/1	1/1	0/0	0/1	1/1	0/1	0/1	0/1	1/1	0/1	0/0	0/1	0/1	1/1	0/0	0/0	0/1	0/1	0/1	0/1	0/0	0/1	0/1	0/0	1/1	0/1	0/0	0/0	0/0	0/0	1/1	0/0	0/0
chr6	89291784	0/0	0/0	0/1	0/0	0/0	0/1	0/1	0/0	0/1	0/1	0/0	0/0	0/0	0/0	1/1	0/1	1/1	0/0	0/1	1/1	0/1	0/1	0/1	1/1	0/1	0/0	0/1	0/1	1/1	0/0	0/0	0/1	0/1	0/1	0/1	0/0	0/1	0/1	0/0	1/1	0/1	0/0	0/0	0/0	0/0	1/1	0/0	0/0
chr6	89292300	0/0	0/0	0/1	0/0	0/0	0/1	0/1	0/0	0/1	0/1	0/0	0/0	0/0	0/0	1/1	0/1	1/1	0/0	0/1	1/1	0/1	0/1	0/1	1/1	0/1	0/0	0/1	0/1	1/1	0/0	0/0	0/1	0/1	0/1	0/1	0/0	0/1	0/1	0/0	1/1	0/1	0/0	0/0	0/0	0/0	1/1	0/0	0/0
chr6	89295413	0/0	0/0	0/1	0/0	0/0	0/1	0/1	0/0	0/1	0/1	0/0	0/0	0/0	0/0	1/1	0/1	1/1	0/0	0/1	1/1	0/1	0/1	0/1	1/1	0/1	0/0	0/1	0/1	1/1	0/0	0/0	0/1	0/1	0/1	0/1	0/0	0/1	0/1	0/0	1/1	0/1	0/0	0/0	0/0	0/0	1/1	0/0	0/0
chr6	89296883	0/0	0/0	1/0	0/0	0/0	1/0	1/0	0/0	1/0	1/0	0/0	0/0	0/0	0/0	1/1	1/0	1/1	0/0	1/0	1/1	1/0	1/0	1/0	1/1	1/0	0/0	1/0	1/0	1/1	0/0	0/0	1/0	1/0	1/0	1/0	0/0	1/0	1/0	0/0	1/1	1/0	0/0	0/0	0/0	0/0	1/1	0/0	0/0
chr6	89297615	0/0	0/0	1/0	0/0	0/0	0/0	1/0	0/0	1/0	1/0	0/0	0/0	0/0	0/0	1/1	1/0	1/1	0/0	1/0	1/1	1/0	1/0	1/0	1/1	0/0	0/0	1/0	1/0	1/1	0/0	0/0	0/0	1/0	1/0	0/0	0/0	1/0	1/0	0/0	1/1	1/0	0/0	0/0	0/0	0/0	1/1	0/0	0/0
chr6	89299688	0/0	0/0	0/1	0/0	0/0	0/1	0/1	0/0	0/1	0/1	0/0	0/0	0/0	0/0	1/1	0/1	1/1	0/0	0/1	1/1	0/1	0/1	0/1	1/1	0/1	0/0	0/1	0/1	1/1	0/0	0/0	0/1	0/1	0/1	0/1	0/0	0/1	0/1	0/0	1/1	0/1	0/0	0/0	0/0	0/0	1/1	0/0	0/0
chr6	89301901	0/0	0/0	1/0	0/0	0/0	0/0	1/0	0/0	1/0	1/0	0/0	0/0	0/0	0/0	1/1	1/0	1/1	0/0	1/0	1/1	1/0	1/0	1/0	1/1	0/0	0/0	1/0	1/0	1/1	0/0	0/0	0/0	1/0	1/0	0/0	0/0	1/0	1/0	0/0	1/1	1/0	0/0	0/0	0/0	0/0	1/1	0/0	0/0
chr6	89304139	./.	0/0	0/1	0/0	0/0	0/1	0/1	0/0	0/1	0/1	0/0	0/0	0/0	0/0	1/1	0/1	1/1	0/0	0/1	1/1	0/1	0/1	0/1	1/1	0/1	0/0	0/1	0/1	1/1	0/0	0/0	0/1	0/1	0/1	0/1	0/0	0/1	0/1	0/0	1/1	./.	0/0	0/0	0/0	0/0	1/1	0/0	0/0
chr6	89304775	0/0	0/0	0/1	0/0	0/0	0/0	0/1	0/0	0/1	0/1	0/0	0/0	0/0	0/0	1/1	0/1	1/1	0/0	0/1	1/1	0/1	0/1	0/1	1/1	0/0	0/0	0/1	0/1	1/1	0/0	0/0	0/0	0/1	0/1	0/0	0/0	0/1	0/1	0/0	1/1	0/1	0/0	0/0	0/0	0/0	1/1	0/0	0/0
chr6	89306324	0/0	0/0	1/0	0/0	0/0	1/0	1/0	0/0	1/0	1/0	0/0	0/0	0/0	0/0	1/1	1/0	1/1	0/0	1/0	1/1	1/0	1/0	1/0	1/1	1/0	0/0	1/0	1/0	1/1	0/0	0/0	1/0	1/0	1/0	1/0	0/0	1/0	1/0	0/0	1/1	1/0	0/0	0/0	0/0	0/0	1/1	0/0	0/0
chr6	89307113	0/0	0/0	0/1	0/0	0/0	0/1	0/1	0/0	0/1	0/1	0/0	0/0	0/0	0/0	1/1	0/1	1/1	0/0	0/1	1/1	0/1	0/1	0/1	1/1	0/1	0/0	0/1	0/1	1/1	0/0	0/0	0/1	0/1	0/1	0/1	0/0	0/1	0/1	0/0	1/1	0/1	0/0	0/0	0/0	0/0	1/1	0/0	0/0
chr6	89315072	0/0	0/0	0/1	0/0	0/0	0/1	0/1	0/0	0/1	0/1	0/0	0/0	0/0	0/0	1/1	0/1	1/1	0/0	0/1	1/1	0/1	0/1	0/1	1/1	0/1	0/0	0/1	0/1	1/1	0/0	0/0	0/1	0/1	0/1	0/1	0/0	0/1	0/1	0/0	1/1	0/1	0/0	0/0	0/0	0/0	1/1	0/0	0/0
chr6	89315655	0/0	0/0	0/1	0/0	0/0	0/1	0/1	0/0	0/1	0/1	0/0	0/0	0/0	0/0	1/1	0/1	1/1	0/0	0/1	1/1	0/1	0/1	0/1	1/1	0/1	0/0	0/1	0/1	1/1	0/0	0/0	0/1	0/1	0/1	0/1	0/0	0/1	0/1	0/0	1/1	0/1	0/0	0/0	0/0	0/0	1/1	0/0	0/0
chr6	89324934	0/0	0/0	1/0	0/0	0/0	1/0	1/0	0/0	1/0	1/0	0/0	0/0	0/0	0/0	1/1	1/0	1/1	0/0	1/0	1/1	1/0	1/0	1/0	1/1	1/0	0/0	1/0	1/0	1/1	0/0	0/0	1/0	1/0	1/0	1/0	0/0	1/0	1/0	0/0	1/1	1/0	0/0	0/0	0/0	0/0	1/1	0/0	0/0
chr6	89331237	0/0	0/0	1/0	0/0	0/0	1/0	0/0	0/0	0/0	1/0	0/0	0/0	0/0	0/0	1/1	1/0	1/1	0/0	1/0	1/1	1/0	1/0	0/0	1/1	1/0	0/0	1/0	1/0	1/1	0/0	0/0	1/0	1/0	1/0	1/0	0/0	1/0	1/0	0/0	1/1	1/0	0/0	0/0	0/0	0/0	1/1	0/0	0/0
chr6	89335869	0/0	0/0	1/0	0/0	0/0	0/0	0/0	0/0	0/0	1/0	0/0	0/0	0/0	0/0	1/1	1/0	1/1	0/0	1/0	1/1	1/0	1/0	0/0	1/1	0/0	0/0	1/0	1/0	1/1	0/0	0/0	0/0	1/0	1/0	0/0	0/0	1/0	1/0	0/0	1/1	1/0	0/0	0/0	0/0	0/0	1/1	0/0	0/0
chr6	89339676	0/0	0/0	0/1	0/0	0/0	0/1	0/1	0/0	0/1	0/1	0/0	0/0	0/0	0/0	1/1	0/1	1/1	0/0	0/1	1/1	0/1	0/1	0/1	1/1	0/1	0/0	0/1	0/1	1/1	0/0	0/0	0/1	0/1	0/1	0/1	0/0	0/1	0/1	0/0	1/1	0/1	0/0	0/0	0/0	0/0	1/1	0/0	0/0
chr6	89340327	0/0	0/0	1/0	0/0	0/0	0/0	0/0	0/0	0/0	1/0	0/0	0/0	0/0	0/0	1/1	1/0	1/1	0/0	1/0	1/1	1/0	1/0	0/0	1/1	1/0	0/0	1/0	1/0	1/1	0/0	0/0	1/0	1/0	1/0	1/0	0/0	1/0	1/0	0/0	1/1	1/0	0/0	0/0	0/0	0/0	1/1	0/0	0/0
chr6	89341756	0/0	0/0	0/1	0/0	0/0	0/1	0/1	0/0	0/1	0/1	0/0	0/0	0/0	0/0	1/1	0/1	1/1	0/0	0/1	1/1	0/1	0/1	0/1	1/1	0/0	0/0	0/1	0/1	1/1	0/0	0/0	0/0	0/1	0/1	0/0	0/0	0/1	0/1	0/0	1/1	0/1	0/0	0/0	0/0	0/0	1/1	0/0	0/0
chr6	89344775	0/0	0/0	1/0	0/0	0/0	1/0	1/0	0/0	1/0	1/0	0/0	0/0	0/0	0/0	1/1	1/0	1/1	0/0	1/0	1/1	1/0	1/0	1/0	1/1	0/0	0/0	1/0	1/0	1/1	0/0	0/0	0/0	1/0	1/0	0/0	0/0	1/0	1/0	0/0	1/1	1/0	0/0	0/0	0/0	0/0	1/1	0/0	0/0
chr6	89346610	0/0	0/0	0/1	0/0	0/0	0/1	0/1	0/0	0/1	0/1	0/0	0/0	0/0	0/0	1/1	0/1	1/1	0/0	0/1	1/1	0/1	0/1	0/1	1/1	0/0	0/0	0/1	0/1	1/1	0/0	0/0	0/0	0/1	0/1	0/0	0/0	0/1	0/1	0/0	1/1	0/1	0/0	0/0	0/0	0/0	1/1	0/0	0/0
chr6	89347369	0/0	0/0	1/0	0/0	0/0	1/0	1/0	0/0	1/0	1/0	0/0	0/0	0/0	0/0	1/1	1/0	1/1	0/0	1/0	1/1	1/0	1/0	1/0	1/1	0/0	0/0	1/0	1/0	1/1	0/0	0/0	0/0	1/0	1/0	0/0	0/0	1/0	1/0	0/0	1/1	1/0	0/0	0/0	0/0	0/0	1/1	0/0	0/0
chr6	89348445	0/0	0/0	0/1	0/0	0/0	0/1	0/1	0/0	0/1	0/1	0/0	0/0	0/0	0/0	1/1	0/1	1/1	0/0	0/1	1/1	0/1	0/1	0/1	1/1	0/0	0/0	0/1	0/1	1/1	0/0	0/0	0/0	0/1	0/1	0/0	0/0	0/1	0/1	0/0	1/1	0/1	0/0	0/0	0/0	0/0	1/1	0/0	0/0
chr6	89348928	0/0	0/0	1/0	0/0	0/0	1/0	1/0	0/0	1/0	1/0	0/0	0/0	0/0	0/0	1/1	1/0	1/1	0/0	1/0	1/1	1/0	1/0	1/0	1/1	0/0	0/0	1/0	1/0	1/1	0/0	0/0	0/0	1/0	1/0	0/0	0/0	1/0	1/0	0/0	1/1	1/0	0/0	0/0	0/0	0/0	1/1	0/0	0/0
chr6	89349453	0/0	0/0	1/0	0/0	0/0	0/0	0/0	0/0	0/0	1/0	0/0	0/0	0/0	0/0	1/1	1/0	1/1	0/0	1/0	1/1	1/0	1/0	0/0	1/1	0/0	0/0	1/0	1/0	1/1	0/0	0/0	0/0	1/0	1/0	0/0	0/0	1/0	1/0	0/0	1/1	1/0	0/0	0/0	0/0	0/0	1/1	0/0	0/0
chr6	89350519	0/0	0/0	0/1	0/0	0/0	0/1	0/1	0/0	0/1	0/1	0/0	0/0	0/0	0/0	1/1	0/1	1/1	0/0	0/1	1/1	0/1	0/1	0/1	1/1	0/0	0/0	0/1	0/1	1/1	0/0	0/0	0/0	0/1	0/1	0/0	0/0	0/1	0/1	0/0	1/1	0/1	0/0	0/0	0/0	0/0	1/1	0/0	0/0
chr6	89352672	0/0	0/0	1/0	0/0	0/0	1/0	1/0	0/0	1/0	1/0	0/0	0/0	0/0	0/0	1/1	1/0	1/1	0/0	1/0	1/1	1/0	1/0	1/0	1/1	0/0	0/0	1/0	1/0	1/1	0/0	0/0	0/0	1/0	1/0	0/0	0/0	1/0	1/0	0/0	1/1	1/0	0/0	0/0	0/0	0/0	1/1	0/0	0/0
chr6	89354472	0/0	0/0	1/0	0/0	0/0	1/0	1/0	0/0	1/0	1/0	0/0	0/0	0/0	0/0	1/1	1/0	1/1	0/0	1/0	1/1	1/0	1/0	1/0	1/1	0/0	0/0	1/0	1/0	1/1	0/0	0/0	0/0	1/0	1/0	0/0	0/0	1/0	1/0	0/0	1/1	1/0	0/0	0/0	0/0	0/0	1/1	0/0	0/0
chr6	89356676	0/0	0/0	1/0	0/0	0/0	1/0	1/0	0/0	1/0	1/0	0/0	0/0	0/0	0/0	1/1	1/0	1/1	0/0	1/0	1/1	1/0	1/0	1/0	1/1	0/0	0/0	1/0	1/0	1/1	0/0	0/0	0/0	1/0	1/0	0/0	0/0	1/0	1/0	0/0	1/1	1/0	0/0	0/0	0/0	0/0	1/1	0/0	0/0
chr6	89357777	0/0	0/0	1/0	0/0	0/0	1/0	1/0	0/0	1/0	1/0	0/0	0/0	0/0	0/0	1/1	1/0	1/1	0/0	1/0	1/1	1/0	1/0	1/0	1/1	0/0	0/0	1/0	1/0	1/1	0/0	0/0	0/0	1/0	1/0	0/0	0/0	1/0	1/0	0/0	1/1	1/0	0/0	0/0	0/0	0/0	1/1	0/0	0/0
chr6	89358299	0/0	0/0	1/0	0/0	0/0	1/0	1/0	0/0	1/0	1/0	0/0	0/0	0/0	0/0	1/1	1/0	1/1	0/0	1/0	1/1	1/0	1/0	1/0	1/1	0/0	0/0	1/0	1/0	1/1	0/0	0/0	0/0	1/0	1/0	0/0	0/0	1/0	1/0	0/0	1/1	1/0	0/0	0/0	0/0	0/0	1/1	0/0	0/0
chr6	89358845	0/0	0/0	0/1	0/0	0/0	0/1	0/1	0/0	0/1	0/1	0/0	0/0	0/0	0/0	1/1	0/1	1/1	0/0	0/1	1/1	0/1	0/1	0/1	1/1	0/0	0/0	0/1	0/1	1/1	0/0	0/0	0/0	0/1	0/1	0/0	0/0	0/1	0/1	0/0	1/1	0/1	0/0	0/0	0/0	0/0	1/1	0/0	0/0
chr6	89359639	0/0	0/0	1/0	0/0	0/0	0/0	0/0	0/0	0/0	1/0	0/0	0/0	0/0	0/0	1/1	1/0	1/1	0/0	1/0	1/1	1/0	1/0	0/0	1/1	0/0	0/0	1/0	1/0	1/1	0/0	0/0	0/0	1/0	1/0	0/0	0/0	1/0	1/0	0/0	1/1	1/0	0/0	0/0	0/0	0/0	1/1	0/0	0/0
chr6	89360812	0/0	0/0	1/0	0/0	0/0	1/0	1/0	0/0	1/0	1/0	0/0	0/0	0/0	0/0	1/1	1/0	1/1	0/0	1/0	1/1	1/0	1/0	1/0	1/1	0/0	0/0	1/0	1/0	1/1	0/0	0/0	0/0	1/0	1/0	0/0	0/0	1/0	1/0	0/0	1/1	1/0	0/0	0/0	0/0	0/0	1/1	0/0	0/0
chr6	89366626	0/0	0/0	0/1	0/0	0/0	0/1	0/1	0/0	0/1	0/0	0/0	0/0	0/0	0/0	1/1	0/0	0/1	0/0	0/0	1/1	0/1	0/1	0/1	0/1	0/0	0/0	0/0	0/0	1/1	0/0	0/0	0/0	0/1	0/1	0/0	0/0	0/0	0/0	0/0	1/1	0/1	0/0	0/0	0/0	0/0	1/1	0/0	0/0
chr6	89371085	0/0	0/0	0/1	0/0	0/0	0/1	0/1	0/0	0/1	0/1	0/0	0/0	0/0	0/0	1/1	0/1	1/1	0/0	0/1	1/1	0/1	0/1	0/1	1/1	0/1	0/0	0/1	0/1	1/1	0/0	0/0	0/1	0/1	0/1	0/1	0/0	0/1	0/1	0/0	1/1	0/1	0/0	0/0	0/0	0/0	1/1	0/0	0/0
chr6	89371600	0/0	0/0	1/0	0/0	0/0	0/0	0/0	0/0	0/0	1/0	0/0	0/0	0/0	0/0	1/1	1/0	1/1	0/0	1/0	1/1	1/0	1/0	0/0	1/1	1/0	0/0	1/0	1/0	1/1	0/0	0/0	1/0	1/0	1/0	1/0	0/0	1/0	1/0	0/0	1/1	1/0	0/0	0/0	0/0	0/0	1/1	0/0	0/0
chr6	89372921	0/0	0/0	1/0	0/0	0/0	0/0	0/0	0/0	0/0	1/0	0/0	0/0	0/0	0/0	1/1	1/0	1/1	0/0	1/0	1/1	1/0	1/0	0/0	1/1	1/0	0/0	1/0	1/0	1/1	0/0	0/0	1/0	1/0	1/0	1/0	0/0	1/0	1/0	0/0	1/1	1/0	0/0	0/0	0/0	0/0	1/1	0/0	0/0
chr6	89376409	0/0	0/0	0/1	0/0	0/0	0/0	0/0	0/0	0/0	0/1	0/0	0/0	0/0	0/0	1/1	0/1	1/1	0/0	0/1	1/1	0/1	0/1	0/0	1/1	0/1	0/0	0/1	0/1	1/1	0/0	0/0	0/1	0/1	0/1	0/1	0/0	0/1	0/1	0/0	1/1	0/1	0/0	0/0	0/0	0/0	1/1	0/0	0/0
chr6	89389895	0/0	0/0	1/0	0/0	0/0	0/0	1/0	0/0	1/0	1/0	0/0	0/0	0/0	0/0	1/1	1/0	1/1	0/0	1/0	1/1	1/0	1/0	1/0	1/1	1/0	0/0	1/0	1/0	1/1	0/0	0/0	1/0	1/0	1/0	1/0	0/0	1/0	1/0	0/0	1/1	1/0	0/0	0/0	0/0	0/0	1/1	0/0	0/0
chr6	89393043	0/0	0/0	0/0	0/0	0/0	0/0	0/1	0/0	0/1	0/0	0/0	0/0	0/0	0/0	0/0	0/0	0/0	0/0	0/0	0/0	0/0	0/0	0/1	0/0	0/1	0/0	0/0	0/0	0/0	0/0	0/0	0/1	0/0	0/0	0/1	0/0	0/0	0/0	0/0	0/0	0/0	0/0	0/0	0/0	0/0	0/0	0/0	0/0
chr6	89399736	0/0	0/0	0/0	0/0	0/0	1/0	0/0	0/0	0/0	0/0	0/0	0/0	0/0	0/0	0/0	0/0	0/0	0/0	0/0	0/0	0/0	0/0	0/0	0/0	0/0	0/0	0/0	0/0	0/0	0/0	0/0	0/0	0/0	0/0	0/0	0/0	0/0	0/0	0/0	0/0	0/0	0/0	0/0	0/0	0/0	0/0	0/0	0/0
chr6	89403814	0/0	0/0	0/0	0/0	0/0	0/1	0/0	0/0	0/0	0/0	0/0	0/0	0/0	0/0	0/0	0/0	0/0	0/0	0/0	0/0	0/0	0/0	0/0	0/0	0/0	0/0	0/0	0/0	0/0	0/0	0/0	0/0	0/0	0/0	0/0	0/0	0/0	0/0	0/0	0/0	0/0	0/0	0/0	0/0	0/0	0/0	0/0	0/0
chr6	89406570	0/0	0/0	1/0	0/0	0/0	1/0	1/0	0/0	1/0	1/0	0/0	0/0	0/0	1/0	1/1	1/0	1/1	0/0	1/0	1/1	1/0	1/0	1/0	1/1	1/0	1/0	1/0	1/0	1/1	1/0	1/0	1/1	1/0	1/1	1/0	0/0	1/0	1/0	0/0	1/1	1/0	0/0	0/0	0/0	0/0	1/1	1/0	0/0
chr6	89410871	0/0	0/0	0/0	0/0	0/0	1/0	1/0	0/0	1/0	0/0	0/0	0/0	0/0	0/0	0/0	0/0	0/0	0/0	0/0	0/0	0/0	0/0	1/0	0/0	1/0	0/0	1/0	1/0	0/0	0/0	0/0	./.	0/0	0/0	1/0	0/0	0/0	0/0	0/0	0/0	0/0	0/0	0/0	0/0	0/0	0/0	0/0	0/0
chr6	89419440	0/0	0/0	0/1	0/0	0/0	0/1	0/1	0/0	0/1	0/1	0/0	0/0	0/0	0/1	1/1	0/1	1/1	0/0	0/1	1/1	0/1	0/1	0/1	1/1	0/1	0/1	0/1	0/1	1/1	0/1	0/1	1/1	0/1	1/1	0/1	0/0	0/1	0/1	0/0	1/1	0/1	0/0	0/0	0/0	0/0	1/1	0/1	0/0
chr6	89424998	0/0	0/0	0/0	0/0	0/0	0/0	0/0	0/0	0/0	0/0	0/0	0/0	0/0	0/0	0/0	0/0	0/0	0/0	0/0	0/0	0/0	0/0	0/0	0/0	0/0	0/0	0/0	0/0	0/0	0/0	0/0	0/0	0/0	0/0	0/0	0/0	0/0	0/0	0/0	0/0	0/0	0/0	0/0	0/0	0/0	0/0	0/0	0/0
chr6	89432775	0/0	1/1	1/1	1/1	1/0	1/0	1/1	1/1	1/1	1/1	1/1	1/1	1/0	1/1	1/1	1/1	1/1	1/0	1/1	1/1	1/0	1/1	1/1	1/1	1/0	1/1	1/1	1/1	1/1	1/1	1/1	1/0	1/1	1/1	1/0	1/0	1/1	1/1	1/1	1/1	1/1	1/1	1/1	1/1	1/1	1/1	1/1	1/1
chr6	89433648	0/0	1/1	1/1	1/1	0/1	0/1	1/1	1/1	1/1	1/1	1/1	1/1	0/1	1/1	1/1	1/1	1/1	0/1	1/1	1/1	0/1	1/1	1/1	1/1	0/1	1/1	1/1	1/1	1/1	1/1	1/1	0/1	1/1	1/1	0/1	0/1	1/1	1/1	1/1	1/1	1/1	1/1	1/1	1/1	1/1	1/1	1/1	1/1
chr6	89435240	0/0	1/1	1/1	1/1	0/1	0/1	1/1	1/1	1/1	1/1	1/1	1/1	0/1	1/1	1/1	1/1	1/1	0/1	1/1	1/1	0/1	1/1	1/1	1/1	0/1	1/1	1/1	1/1	1/1	1/1	1/1	0/1	1/1	1/1	0/1	0/1	1/1	1/1	1/1	1/1	1/1	1/1	1/1	1/1	1/1	1/1	1/1	1/1
chr6	89439849	0/0	0/0	0/0	1/0	0/0	0/0	1/0	1/0	1/1	0/0	1/0	0/0	0/0	1/0	1/0	0/0	1/0	0/0	0/0	1/0	0/0	0/0	1/0	1/0	1/0	0/0	1/0	1/0	0/0	0/0	0/0	0/0	1/1	1/0	0/0	0/0	0/0	0/0	0/0	0/0	0/0	0/0	1/0	0/0	1/0	0/0	1/0	0/0
chr6	89440731	0/0	1/1	1/1	1/1	0/1	0/1	1/1	1/1	1/1	1/1	1/1	1/1	0/0	1/1	1/1	1/1	1/1	0/0	1/1	1/1	0/1	1/1	0/1	1/1	0/1	1/1	0/1	1/1	1/1	1/1	0/1	0/1	1/1	1/1	0/1	0/1	1/1	0/1	0/1	1/1	1/1	0/1	0/1	0/1	1/1	1/1	1/1	0/1
chr6	89446025	0/0	1/1	1/1	1/1	0/1	0/1	1/1	1/1	1/1	1/1	1/1	1/1	0/1	1/1	1/1	1/1	1/1	0/1	1/1	1/1	0/1	1/1	1/1	1/1	0/1	1/1	1/1	1/1	1/1	1/1	1/1	0/1	1/1	1/1	0/1	0/1	1/1	1/1	1/1	1/1	1/1	1/1	1/1	1/1	1/1	1/1	1/1	1/1
chr6	89450857	0/0	1/1	1/1	1/1	0/1	0/1	1/1	1/1	1/1	1/1	1/1	1/1	0/1	1/1	1/1	1/1	1/1	0/1	1/1	1/1	0/1	1/1	1/1	1/1	0/1	1/1	1/1	1/1	1/1	1/1	1/1	0/1	1/1	1/1	0/1	0/1	1/1	1/1	1/1	1/1	1/1	1/1	1/1	1/1	1/1	1/1	1/1	1/1
chr6	89458909	0/0	0/1	1/1	1/1	0/1	0/1	0/1	0/1	1/1	0/1	1/1	0/0	0/0	1/1	1/1	1/1	1/1	0/0	0/1	1/1	0/1	1/1	0/1	1/1	0/1	0/1	0/1	1/1	1/1	0/1	0/1	0/1	1/1	1/1	0/0	0/0	1/1	0/1	0/0	0/1	1/1	0/0	0/1	0/1	0/1	1/1	1/1	0/0
chr6	89461842	0/0	0/0	0/0	0/1	0/0	0/0	0/1	0/1	1/1	0/1	0/1	0/0	0/1	1/1	0/0	0/1	0/1	0/1	0/1	0/0	0/0	0/0	1/1	0/1	0/1	0/1	0/1	0/0	0/0	0/1	1/1	0/1	0/1	0/1	0/0	0/0	0/1	1/1	0/1	0/0	0/0	0/1	1/1	0/1	0/1	0/0	1/1	0/1
chr6	89468529	0/0	0/0	0/0	0/0	0/0	0/0	0/0	0/0	0/0	1/0	0/0	0/0	1/0	1/0	0/0	1/0	1/0	1/0	1/0	0/0	0/0	0/0	1/0	1/0	0/0	1/0	1/0	0/0	0/0	1/0	1/1	1/0	0/0	1/0	0/0	0/0	1/0	1/1	1/0	0/0	0/0	1/0	1/0	1/0	0/0	0/0	1/0	1/0
chr6	89469872	0/0	0/0	0/0	0/1	0/0	0/0	0/1	0/1	1/1	0/1	0/1	0/0	0/1	1/1	0/0	0/1	0/1	0/1	0/1	0/0	0/0	0/0	1/1	0/1	0/1	0/1	0/1	0/0	0/0	0/1	1/1	0/1	0/1	0/1	0/0	0/0	0/1	1/1	0/1	0/0	0/0	0/1	1/1	0/1	0/1	0/0	1/1	0/1
chr6	89475822	0/0	0/0	0/0	0/1	0/0	0/0	0/1	0/1	1/1	0/1	0/1	0/0	0/1	1/1	0/0	0/1	0/1	0/1	0/1	0/0	0/0	0/0	1/1	0/1	0/1	0/1	0/1	0/0	0/0	0/1	1/1	0/1	0/1	0/1	0/0	0/0	0/1	1/1	0/1	0/0	0/0	0/1	1/1	0/1	0/1	0/0	1/1	0/1
chr6	89479553	0/0	1/1	1/1	1/1	1/0	1/0	1/1	1/1	1/1	1/1	1/1	1/1	0/0	1/1	1/1	1/1	1/1	0/0	1/1	1/1	1/0	1/1	1/0	1/1	1/0	1/1	1/0	1/1	1/1	1/1	1/0	1/0	1/1	1/1	1/0	1/0	1/1	1/0	1/0	1/1	1/1	1/0	1/0	1/0	1/1	1/1	1/1	1/0
chr6	89484864	0/0	0/0	0/0	0/0	0/0	0/0	0/0	0/0	0/0	0/1	0/0	0/0	0/1	0/1	0/0	0/1	0/1	0/1	0/1	0/0	0/0	0/0	0/1	0/1	0/0	0/1	0/1	0/0	0/0	0/1	1/1	0/1	0/0	0/1	0/0	0/0	0/1	1/1	0/1	0/0	0/0	0/1	0/1	0/1	0/0	0/0	0/1	0/1
chr6	89490107	0/0	0/0	0/0	1/0	0/0	0/0	0/0	1/0	1/0	0/0	1/0	0/0	0/0	1/0	0/0	0/0	0/0	0/0	0/0	0/0	0/0	0/0	0/0	0/0	1/0	0/0	0/0	0/0	0/0	0/0	0/0	0/0	1/0	0/0	0/0	0/0	0/0	0/0	0/0	0/0	0/0	0/0	1/0	0/0	1/0	0/0	1/0	0/0
chr6	89494392	0/0	1/1	1/0	1/0	1/0	1/0	1/1	1/0	1/0	1/1	1/0	1/1	1/0	0/0	0/0	1/1	1/0	1/1	1/1	0/0	1/0	1/0	1/1	1/0	1/0	1/0	1/0	1/0	0/0	1/0	1/0	1/0	0/0	0/0	1/1	1/0	1/1	1/1	1/1	0/0	1/0	1/1	1/0	1/1	1/0	0/0	0/0	1/1
chr6	89501006	0/0	1/1	0/1	0/1	0/1	0/1	1/1	0/1	0/1	1/1	0/1	1/1	0/1	0/0	0/0	1/1	0/1	1/1	1/1	0/0	0/1	0/1	1/1	0/1	0/1	0/1	0/1	0/1	0/0	0/1	0/1	0/1	0/0	0/0	1/1	0/1	1/1	1/1	1/1	0/0	0/1	1/1	0/1	1/1	0/1	0/0	0/0	1/1
chr6	89505004	0/0	0/0	0/0	0/0	0/0	0/0	0/0	0/0	0/0	0/0	0/0	0/0	0/0	0/0	0/1	0/0	0/1	0/0	0/0	0/1	0/0	0/0	0/0	0/1	0/0	0/0	0/1	0/1	0/0	0/0	0/0	0/0	0/1	0/1	0/0	0/0	0/0	0/0	0/0	0/0	0/0	0/0	0/0	0/0	0/0	0/0	0/0	0/0
chr6	89507548	0/0	1/0	0/0	0/0	0/0	1/0	1/0	1/0	0/0	1/1	0/0	1/1	1/0	0/0	0/0	1/0	1/0	1/0	1/1	0/0	0/0	0/0	1/0	1/0	0/0	1/0	1/0	0/0	0/0	1/0	1/0	0/0	0/0	0/0	./.	./.	./.	1/0	1/0	0/0	0/0	1/1	1/0	1/0	1/0	0/0	0/0	1/1
chr6	89514569	1/1	1/0	1/1	1/1	1/1	1/0	0/0	1/0	1/0	0/0	1/1	0/0	1/0	1/1	1/0	1/0	0/0	0/0	0/0	1/0	1/0	1/1	0/0	0/0	1/0	1/0	0/0	1/0	1/1	1/0	1/0	1/0	1/0	1/0	0/0	1/0	1/0	0/0	0/0	1/1	1/1	0/0	1/0	1/0	1/0	1/1	1/1	0/0
chr6	89515345	1/1	1/0	1/1	1/1	1/1	1/0	0/0	1/0	1/0	0/0	1/1	0/0	1/0	1/1	1/0	1/0	0/0	0/0	0/0	1/0	1/0	1/1	0/0	0/0	1/0	1/0	0/0	1/0	1/1	1/0	1/0	1/0	1/0	1/0	0/0	1/0	1/0	0/0	0/0	1/1	1/1	0/0	1/0	1/0	1/0	1/1	1/1	0/0
chr6	89519867	0/0	0/0	0/0	0/0	0/0	0/0	0/0	0/0	0/0	0/0	0/0	0/0	0/0	0/0	0/0	0/0	0/0	0/0	0/0	0/0	0/0	0/0	0/0	0/0	0/0	0/0	0/0	0/0	0/0	0/0	0/0	0/0	0/0	0/0	0/0	0/0	0/0	0/0	0/0	0/0	0/0	0/0	0/0	0/0	0/0	0/0	0/0	0/0
chr6	89526123	0/0	0/1	0/1	0/1	0/0	0/1	1/1	1/1	1/1	1/1	0/1	1/1	1/1	1/1	1/1	0/1	1/1	1/1	1/1	1/1	1/1	0/1	1/1	1/1	./.	1/1	0/1	0/0	./.	1/1	1/1	1/1	1/1	1/1	./.	0/1	0/1	1/1	1/1	1/1	0/1	1/1	1/1	0/1	1/1	1/1	1/1	1/1
chr6	89527008	0/0	0/1	0/1	0/1	0/0	0/1	1/1	1/1	1/1	1/1	0/1	1/1	1/1	1/1	1/1	0/1	1/1	1/1	1/1	1/1	1/1	0/1	1/1	1/1	1/1	1/1	0/1	0/0	1/1	1/1	1/1	1/1	1/1	1/1	1/1	0/1	0/1	1/1	1/1	1/1	0/1	1/1	1/1	0/1	1/1	1/1	1/1	1/1
chr6	89528071	1/1	0/1	0/1	0/1	1/1	0/1	0/0	0/0	0/0	0/0	0/1	0/0	0/0	0/0	0/0	0/1	0/0	0/0	0/0	0/0	0/0	0/1	0/0	0/0	0/0	0/0	0/1	1/1	0/0	0/0	0/0	0/0	0/0	0/0	0/0	0/1	0/1	0/0	0/0	0/0	0/1	0/0	0/0	0/1	0/0	0/0	0/0	0/0
chr6	89533435	0/0	0/1	0/1	0/1	0/0	0/1	1/1	1/1	1/1	1/1	0/1	1/1	0/1	0/1	1/1	0/1	1/1	1/1	1/1	1/1	1/1	0/1	1/1	1/1	1/1	0/1	0/1	0/0	1/1	0/1	0/1	0/1	1/1	0/1	1/1	0/1	0/1	1/1	1/1	0/1	0/1	1/1	1/1	0/1	1/1	1/1	0/1	1/1
chr6	89534936	1/1	1/1	0/1	1/1	1/1	1/1	0/1	1/1	0/1	1/1	1/1	1/1	1/1	1/1	0/1	1/1	1/1	0/1	1/1	0/1	0/0	0/1	0/1	1/1	0/1	1/1	1/1	1/1	0/0	1/1	1/1	0/1	1/1	1/1	0/1	1/1	1/1	0/1	0/1	0/1	0/1	1/1	1/1	1/1	1/1	0/0	1/1	1/1
chr6	89536577	1/1	1/0	1/0	1/0	1/1	1/0	0/0	0/0	0/0	0/0	1/0	0/0	0/0	0/0	0/0	1/0	0/0	0/0	0/0	0/0	0/0	1/0	0/0	0/0	0/0	0/0	1/0	1/1	0/0	0/0	0/0	0/0	0/0	0/0	0/0	1/0	1/0	0/0	0/0	0/0	1/0	0/0	0/0	1/0	0/0	0/0	0/0	0/0
chr6	89538196	1/1	1/1	1/1	1/1	1/1	1/1	1/1	1/1	1/1	1/1	1/1	1/1	0/1	0/1	1/1	1/1	1/1	1/1	1/1	1/1	1/1	1/1	1/1	1/1	1/1	0/1	1/1	1/1	1/1	0/1	0/1	0/1	1/1	0/1	./.	./.	1/1	1/1	1/1	0/1	1/1	1/1	1/1	1/1	1/1	1/1	0/1	1/1
chr6	89541477	1/1	1/1	0/1	0/1	1/1	1/1	0/1	0/1	0/0	1/1	0/1	1/1	1/1	0/1	0/1	1/1	1/1	0/1	1/1	0/1	0/0	0/1	0/1	1/1	0/0	1/1	1/1	1/1	0/0	1/1	1/1	0/1	0/1	1/1	0/1	1/1	1/1	0/1	0/1	0/1	0/1	1/1	0/1	1/1	0/1	0/0	0/1	1/1
chr6	89542654	1/1	0/1	0/0	0/1	0/1	1/1	0/1	1/1	0/1	1/1	0/1	1/1	1/1	0/1	0/1	0/1	1/1	0/1	1/1	0/1	0/0	0/0	0/1	1/1	0/1	0/1	1/1	0/1	0/0	0/1	0/1	0/0	1/1	0/1	0/1	1/1	0/1	0/1	0/1	0/1	0/0	1/1	1/1	0/1	1/1	0/0	0/1	1/1
chr6	89546161	0/0	1/0	1/0	0/0	0/0	1/0	1/1	1/0	1/0	1/1	0/0	1/1	1/1	0/0	1/1	1/0	1/1	1/1	1/1	1/1	1/1	1/0	1/1	1/1	1/0	1/0	1/1	1/0	1/1	1/0	1/0	1/0	1/0	1/0	1/1	1/0	1/0	1/1	1/1	1/1	1/0	1/1	1/0	1/0	1/0	1/1	0/0	1/1
chr6	89550253	1/1	1/0	1/0	0/0	1/0	1/1	1/1	1/0	1/0	1/1	0/0	1/1	1/1	0/0	1/1	1/0	1/1	1/1	1/1	1/1	1/1	1/0	1/1	1/1	1/0	1/0	1/1	1/0	1/1	1/0	1/0	1/0	1/0	1/0	1/1	1/1	1/0	1/1	1/1	1/1	1/0	1/1	1/0	1/0	1/0	1/1	0/0	1/1
chr6	89551225	1/1	1/0	1/0	0/0	1/0	1/1	1/1	1/0	1/0	1/1	0/0	1/1	1/1	0/0	1/1	1/0	1/1	1/1	1/1	1/1	1/1	1/0	1/1	1/1	1/0	1/0	1/1	1/0	1/1	1/0	1/0	1/0	1/0	1/0	1/1	1/1	1/0	1/1	1/1	1/1	1/0	1/1	1/0	1/0	1/0	1/1	0/0	1/1
chr6	89557412	1/1	1/0	1/0	0/0	1/0	1/1	1/1	1/0	1/0	1/1	0/0	1/1	1/1	0/0	1/1	1/0	1/1	1/1	1/1	1/1	1/1	1/0	1/1	1/1	1/0	1/0	1/1	1/0	1/1	1/0	1/0	1/0	1/0	1/0	1/1	1/1	1/0	1/1	1/1	1/1	1/0	1/1	1/0	1/0	1/0	1/1	0/0	1/1
chr6	89558901	1/1	1/0	1/0	0/0	1/0	1/1	1/1	1/0	1/0	1/1	0/0	1/1	1/1	0/0	1/1	1/0	1/1	1/1	1/1	1/1	1/1	1/0	./.	1/1	1/0	1/0	1/1	1/0	1/1	1/0	1/0	1/0	1/0	1/0	1/1	1/1	1/0	1/1	1/1	1/1	1/0	1/1	1/0	1/0	1/0	1/1	0/0	1/1
chr6	89560164	1/1	0/1	0/1	0/0	0/1	1/1	1/1	0/1	0/1	1/1	0/0	1/1	1/1	0/0	1/1	0/1	1/1	1/1	1/1	1/1	1/1	0/1	1/1	1/1	0/1	0/1	1/1	0/1	1/1	0/1	0/1	0/1	0/1	0/1	1/1	1/1	0/1	1/1	1/1	1/1	0/1	1/1	0/1	0/1	0/1	1/1	0/0	1/1
chr6	89568532	1/1	0/0	0/0	0/0	0/1	0/1	0/0	0/0	0/0	0/0	0/0	0/0	0/0	0/0	0/0	0/0	0/0	0/0	0/0	0/0	0/0	0/0	0/0	0/0	0/0	0/0	0/0	0/0	0/0	0/0	0/0	0/0	0/0	0/0	0/0	0/1	0/0	0/0	0/0	0/0	0/0	0/0	0/0	0/0	0/0	0/0	0/0	0/0
chr6	89572513	0/0	0/1	0/1	0/0	0/0	0/1	1/1	0/1	0/1	1/1	0/0	1/1	1/1	0/0	0/1	0/1	0/1	1/1	1/1	0/1	1/1	0/1	1/1	0/1	0/1	0/1	0/1	0/0	1/1	0/1	0/1	0/1	0/0	0/0	./.	0/1	0/1	1/1	1/1	0/1	0/1	1/1	0/1	0/1	0/1	1/1	0/0	1/1
chr6	89576001	1/1	0/0	0/0	0/0	1/0	1/0	0/0	0/0	0/0	0/0	0/0	0/0	0/0	0/0	0/0	0/0	0/0	0/0	0/0	0/0	0/0	0/0	0/0	0/0	0/0	0/0	0/0	0/0	0/0	0/0	0/0	0/0	0/0	0/0	0/0	1/0	0/0	0/0	0/0	0/0	0/0	0/0	0/0	0/0	0/0	0/0	0/0	0/0
chr6	89586128	1/1	0/0	0/0	0/0	1/0	1/0	0/0	0/0	0/0	0/0	0/0	0/0	0/0	0/0	0/0	0/0	0/0	0/0	0/0	0/0	0/0	0/0	0/0	0/0	0/0	0/0	0/0	0/0	0/0	0/0	0/0	0/0	0/0	0/0	0/0	1/0	0/0	0/0	0/0	0/0	0/0	0/0	0/0	0/0	0/0	0/0	0/0	0/0
chr6	89596106	0/0	1/0	0/0	0/0	0/0	1/0	1/0	1/0	0/0	1/1	0/0	1/1	1/0	1/0	1/0	1/0	1/1	1/0	1/1	1/0	0/0	0/0	1/0	1/1	0/0	1/1	1/1	1/0	0/0	1/1	1/1	1/0	1/0	1/1	1/0	1/0	1/0	1/0	1/0	0/0	0/0	1/1	1/0	1/0	1/0	0/0	1/0	1/1
chr6	89605721	1/1	1/0	1/0	1/0	1/0	1/1	1/1	1/1	1/1	1/1	1/0	1/1	1/1	1/1	1/1	1/0	1/1	1/1	1/1	1/1	1/1	1/0	1/1	1/1	1/1	1/1	1/1	1/0	1/1	1/1	1/1	1/1	1/1	1/1	1/1	1/1	1/0	1/1	1/1	1/1	1/0	1/1	1/1	1/0	1/1	1/1	1/1	1/1
chr6	89611879	0/0	1/0	1/0	1/1	1/0	0/0	0/0	1/0	1/0	0/0	1/1	0/0	1/0	1/0	0/0	1/0	0/0	0/0	0/0	0/0	0/0	1/0	0/0	0/0	1/0	0/0	0/0	1/0	0/0	0/0	0/0	0/0	1/0	0/0	0/0	0/0	1/0	0/0	0/0	1/0	1/0	0/0	1/0	1/0	1/0	0/0	1/0	0/0
chr6	89617909	1/1	0/0	1/0	1/0	1/0	1/1	1/0	1/0	1/1	1/0	1/0	0/0	1/1	1/1	1/1	1/0	1/1	1/0	1/0	1/1	1/0	1/0	1/1	1/1	1/0	1/0	1/1	1/0	1/1	1/0	1/1	1/0	1/1	1/1	0/0	1/0	1/0	1/1	1/0	1/1	1/0	1/0	1/1	1/0	1/0	1/1	1/1	1/0
chr6	89621892	1/1	0/0	0/0	0/0	0/1	0/1	0/0	0/0	0/0	0/0	0/0	0/0	0/0	0/0	0/0	0/0	0/0	0/0	0/0	0/0	0/0	0/0	0/0	0/0	0/0	0/0	0/0	0/0	0/0	0/0	0/0	0/0	0/0	0/0	0/0	0/1	0/0	0/0	0/0	0/0	0/0	0/0	0/0	0/0	0/0	0/0	0/0	0/0
chr6	89626766	1/1	0/0	0/1	0/1	0/1	1/1	0/1	0/1	1/1	0/1	0/1	0/0	1/1	1/1	1/1	0/1	1/1	0/1	0/1	1/1	0/1	0/1	1/1	1/1	0/1	0/1	1/1	0/1	1/1	0/1	1/1	0/1	1/1	1/1	0/0	0/1	0/1	1/1	0/1	1/1	0/1	0/1	1/1	0/1	0/1	1/1	1/1	0/1
chr6	89634037	1/1	1/1	1/1	1/1	1/1	1/1	1/0	1/1	1/0	1/1	1/1	1/1	1/1	1/1	1/1	1/1	1/1	1/1	1/1	1/1	1/1	1/1	1/0	1/1	1/1	1/1	1/1	1/1	1/1	1/1	1/1	1/1	1/1	1/1	1/1	1/1	1/1	1/1	1/1	1/0	1/1	1/1	1/1	1/1	1/1	1/1	1/1	1/1
chr6	89635761	1/1	1/1	1/1	1/1	1/1	1/1	1/0	1/1	1/0	1/1	1/1	1/1	1/1	1/1	1/1	1/1	1/1	1/1	1/1	1/1	1/1	1/1	1/0	1/1	1/1	1/1	1/1	1/1	1/1	1/1	1/1	1/1	1/1	1/1	1/1	1/1	1/1	1/1	1/1	1/0	1/1	1/1	1/1	1/1	1/1	1/1	1/1	1/1
chr6	89641138	1/1	1/1	1/1	1/1	1/1	1/1	1/0	1/1	1/0	1/1	1/1	1/1	1/1	1/1	1/1	1/1	1/1	1/1	1/1	1/1	1/1	1/1	1/0	1/1	1/1	1/1	1/1	1/1	1/1	1/1	1/1	1/1	1/1	1/1	1/1	1/1	1/1	1/1	1/1	1/0	1/1	1/1	1/1	1/1	1/1	1/1	1/1	1/1
chr6	89642333	1/1	1/1	1/1	1/1	1/1	1/1	0/1	1/1	0/1	1/1	1/1	1/1	1/1	1/1	1/1	1/1	1/1	1/1	1/1	1/1	1/1	1/1	0/1	1/1	1/1	1/1	1/1	1/1	1/1	1/1	1/1	1/1	1/1	1/1	1/1	1/1	1/1	1/1	1/1	0/1	1/1	1/1	1/1	1/1	1/1	1/1	1/1	1/1
chr6	89645510	1/1	1/1	1/1	1/1	1/1	1/1	0/1	1/1	0/1	1/1	1/1	1/1	1/1	1/1	1/1	1/1	1/1	1/1	1/1	1/1	1/1	1/1	0/1	1/1	1/1	1/1	1/1	1/1	1/1	1/1	1/1	1/1	1/1	1/1	1/1	1/1	1/1	1/1	1/1	0/1	1/1	1/1	1/1	1/1	1/1	1/1	1/1	1/1
chr6	89647553	1/1	1/1	1/1	1/1	1/1	1/1	1/1	1/1	1/1	1/1	1/1	1/1	1/1	1/1	1/1	1/1	1/1	1/1	1/1	1/1	1/1	1/1	1/1	1/1	1/1	1/1	1/1	1/1	1/1	1/1	1/1	1/1	1/1	1/1	1/1	1/1	1/1	1/1	1/1	0/1	1/1	1/1	1/1	1/1	1/1	1/1	1/1	1/1
chr6	89649277	1/1	1/1	1/1	1/1	1/1	1/1	1/1	1/1	1/1	1/1	1/1	1/1	1/1	1/1	1/1	1/1	1/1	1/1	1/1	1/1	1/1	1/1	1/1	1/1	1/1	1/1	1/1	1/1	1/1	1/1	1/1	1/1	1/1	1/1	1/1	1/1	1/1	1/1	1/1	0/1	1/1	1/1	1/1	1/1	1/1	1/1	1/1	1/1
chr6	89650538	1/1	1/1	1/1	1/1	1/1	1/1	1/1	1/1	1/1	1/1	1/1	1/1	1/1	1/1	1/1	1/1	1/1	1/1	1/1	1/1	1/1	1/1	1/1	1/1	1/1	1/1	1/1	1/1	1/1	1/1	1/1	1/1	1/1	1/1	1/1	1/1	1/1	1/1	1/1	0/1	1/1	1/1	1/1	1/1	1/1	1/1	1/1	1/1
chr6	89653183	1/1	1/1	1/1	1/1	1/1	1/1	0/1	1/1	0/1	1/1	1/1	1/1	1/1	1/1	1/1	1/1	1/1	1/1	1/1	1/1	1/1	1/1	0/1	1/1	1/1	1/1	1/1	1/1	1/1	1/1	1/1	1/1	1/1	1/1	1/1	1/1	1/1	1/1	1/1	0/1	1/1	1/1	1/1	1/1	1/1	1/1	1/1	1/1
chr6	89658572	1/1	0/0	0/0	0/0	0/1	0/1	0/0	0/0	0/0	0/0	0/0	0/0	0/0	0/0	0/0	0/0	0/0	0/0	0/0	0/0	0/0	0/0	0/0	0/0	0/0	0/0	0/0	0/0	0/0	0/0	0/0	0/0	0/0	0/0	0/0	0/1	0/0	0/0	0/0	0/0	0/0	0/0	0/0	0/0	0/0	0/0	0/0	0/0
chr6	89677070	0/0	1/1	1/0	1/1	1/0	1/0	1/1	1/1	1/1	1/1	1/1	1/1	1/0	1/0	1/0	1/1	1/1	1/1	1/1	1/0	1/0	1/0	1/1	1/1	1/1	1/0	1/1	1/1	0/0	1/0	1/0	1/0	1/1	1/0	1/1	1/0	1/1	1/0	1/0	1/0	1/0	1/1	1/1	1/1	1/1	0/0	1/0	1/1
[truncated: 127 more columns]
